# Supplementary material for: The influencing factors and spillover effects of interprovincial agricultural carbon emissions in China
Source: PLoS One. 2020 Nov 4;15(11):e0240800. doi: 10.1371/journal.pone.0240800 (PMC7641402; doi:10.1371/journal.pone.0240800)
Supplement: S1 Data — (XLSX) [file pone.0240800.s001.xlsx]

## Sheet: summary
prov1	year	y	DL	AGDP	F	E	A	AAGDP	U
Beijing	2017	42.0681	144.5	0.0597285	9.7	54.7	35	0.00505627	0.865019
Beijing	2016	45.2866	186.1	0.0645831	10.5	51.7	6	0.00609222	0.87
Beijing	2015	48.5467	195.8	0.0738801	11.6	50.6	53	0.00745353	0.859575
Beijing	2014	51.513	207.7	0.0765154	12.8	48.5	27	0.00829874	0.86233
Beijing	2013	54.0565	241.1	0.0725955	13.7	47.3	71	0.00840073	0.861982
Beijing	2012	54.6632	265.2	0.0674938	13.8	45.4	56	0.00838485	0.863013
Beijing	2011	55.3618	276	0.0633843	13.67	44.4	3	0.00881137	0.864008
Beijing	2010	57.624	271.54	0.0635968	13.82	43.9	15	0.00973338	0.849012
Beijing	2009	58.0705	267.0476	0.0636985	13.63	42.7	31	0.0107561	0.850054
Beijing	2008	57.5728	300.481	0.0604177	13.9871	41.1	76	0.0108261	0.836216
Beijing	2007	62.1399	340	0.0612367	14．8	41．6	74	0.012457	0.843348
Beijing	2006	62.1658	337.71	0.0637126	14.84	42.2	69	0.0142297	0.844988
Beijing	2005	71.13	340.02	0.0689216	14.46	38.4	28	0.0240235	0.795337
Beijing	2004	73.1642	365.87	0.0656868	14.32	36.3	59	0.026109	0.785554
Beijing	2003	72.7921	381.8	0.04739	14.9	35.8	195	0.0305194	0.790511
Beijing	2002	69.4124	395	0.0672058	15.7	31.2	96	0.0327096	0.775447
Beijing	2001	66.6627	399.21	0.0659604	17.9	31.0	204	0.0362964	0.780593
Beijing	2000	63.9943	410.4	0.0695943	19.0	29.2	123	0.0402307	0.772908
Beijing	1999	63.334	415.5	0.0694703	19.3	27.7	78	0.0430366	0.772908
Tianjin	2017	77.4904	470.0	0.140986	21.4	92.2	24	0.0123128	0.8293
Tianjin	2016	77.723	546.9	0.134984	21.8	102.4		0.0126265	0.8264
Tianjin	2015	79.7608	552.3	0.131773	23.3	109.0	10	0.0127107	0.8227
Tianjin	2014	80.4414	554.2	0.128023	24.3	69.2	8	0.013114	0.8201
Tianjin	2013	81.3823	568.1	0.121444	24.5	51.6	134	0.0133086	0.8155
Tianjin	2012	80.5656	583.9	0.117875	24.4	51.3	8	0.0141254	0.805
Tianjin	2011	81.6946	587.79	0.112071	25.54	51.0	33	0.015782	0.7955
Tianjin	2010	80.282	595	0.104927	25.96	51.4	59	0.0171301	0.7801
Tianjin	2009	78.7305	596.6	0.104235	25.88	45.8	80	0.0192906	0.7723
Tianjin	2008	82.8652	604.9	0.0988251	25.82	52.5	106	0.0218181	0.7631
Tianjin	2007	95.8467	608.1	0.109981	24．6	53．9	61	0.0271223	0.7573
Tianjin	2006	98.5111	611.94	0.107747	23.29	55.2	122	0.0303925	0.7511
Tianjin	2005	95.2796	608.13	0.0998926	22.85	48.4	75	0.0348889	0.7421
Tianjin	2004	84.2995	601.66	0.0886845	17.8	42.3	143	0.0366309	0.7345
Tianjin	2003	83.9697	612.7	0.059448	17.6	40.3	235	0.0409524	0.7287
Tianjin	2002	72.5449	603.3	0.0782371	17.3	37.8	182	0.0426879	0.7241
Tianjin	2001	67.3357	593.4	0.0734665	16.64	35.5	310	0.044859	0.7199
Tianjin	2000	68.1677	481.5	0.0740459	15.8	34.4	226	0.0489704	0.5513
Tianjin	1999	65.6856	602.1	0.0773563	15.3	33.8	141	0.0553959	0.00576
Hebei	2017	1112.16	7402.0	0.467578	331.8	600.8	1447	0.108911	0.5332
Hebei	2016	1169.77	11102.8	0.463226	335.5	611.8	1799	0.115394	0.5133
Hebei	2015	1164.4	10942.9	0.466882	335.6	631.3	1436	0.117176	0.4933
Hebei	2014	1153.31	10762.7	0.477352	331.0	616.4	1107	0.123684	0.4812
Hebei	2013	1153.1	10553.8	0.437248	329.3	593.9	1329	0.119912	0.468
Hebei	2012	1136.81	10349.2	0.401288	326.3	559.2	1383	0.118525	0.456
Hebei	2011	1154.67	10151.3	0.356243	322.861	511.8	1527	0.125663	0.445
Hebei	2010	1176.64	9861.12	0.31381	316.17	486.0	2628	0.12807	0.4374
Hebei	2009	1203.81	9525.38	0.291115	312.4	418.9	1152	0.125681	0.419
Hebei	2008	1441.75	9134.53	0.259934	311.87	430.1	2338	0.13164	0.4025
Hebei	2007	1588.5	8135.6	0.232891	304．9	388．2	2264	0.137772	0.3877
Hebei	2006	1595.27	8487.21	0.219394	303.39	337.1	1127	0.148876	0.3769
Hebei	2005	1507.83	8135.63	0.201263	289.88	310.8	1757	0.156282	0.3583
Hebei	2004	1338.93	7764.54	0.157236	283.31	216.8	2998	0.149936	0.3352
Hebei	2003	1290.65	7451.2	0.131313	278.8	201.7	2995	0.15631	0.3186
Hebei	2002	1279.18	7244.4	0.136423	273.4	184.1	2964	0.163847	0.2035
Hebei	2001	1252.47	7000.39	0.123547	270.62	180.4	2710	0.162027	0.196
Hebei	2000	1233.12	6622.8	0.121858	272.4	172.9	3620	0.176392	0.1897
Hebei	1999	1212.71	6263.9	0.120353	270.2	167.4	2466	0.185761	0.186
Shanxi	2017	343.652	1744.3	0.21314	117.1	97.5	504	0.0601345	0.5621
Shanxi	2016	343.698	3351.7	0.213745	118.5	96.8	1143	0.061345	0.5503
Shanxi	2015	340.451	3286.2	0.216253	119.6	97.1	1174	0.061818	0.5379
Shanxi	2014	333.715	3183.3	0.213171	121.0	99.8	1592	0.0614026	0.5256
Shanxi	2013	322.217	3056.1	0.193387	118.3	95.0	931	0.0576513	0.5126
Shanxi	2012	311.775	2927.3	0.178519	114.6	86.6	1015	0.0570783	0.4968
Shanxi	2011	304.944	2809.17	0.155143	110.366	81.2	1396	0.0602639	0.4805
Shanxi	2010	299.78	2655.0425	0.139361	104.32	81.2	1787	0.0649048	0.4599
Shanxi	2009	301.908	2509.8966	0.0886778	103.4042	79.0	2164	0.043593	0.4511
Shanxi	2008	356.058	2440.79	0.0794813	100.83	75.9	2404	0.0470371	0.4403
Shanxi	2007	398.657	2186.5	0.0820059	98．3	71．4	1040	0.0582362	0.4301
Shanxi	2006	400.162	2288.7	0.0782176	95.7	66.9	1765	0.0627871	0.4211
Shanxi	2005	378.416	2186.48	0.075973	93.44	63.2	947	0.0832794	0.3963
Shanxi	2004	375.805	1928.21	0.0649336	89.91	58.1	829	0.087597	0.3881
Shanxi	2003	374.622	1869.4	0.0547771	89	57.6	1603	0.0980402	0.3809
Shanxi	2002	372.46	1767.5	0.0522891	84.9	57.8	2553	0.0961196	0.3508
Shanxi	2001	375.349	1701.3	0.0553927	86.99	53.1	2455	0.109417	0.3491
Shanxi	2000	374.123	1655.0	0.0499251	86.0	50.0	3000	0.10616	0.3241
Shanxi	1999	373.695	1505.8	0.0653405	86.1	50.4	1675	0.129448	0.312
Inner Mongolia	2017	1216.31	3331.1	0.649758	234.6	71.1	3630	0.0903233	0.6119
Inner Mongolia	2016	1202.11	3805.1	0.644134	229.4	72.3	2701	0.0907057	0.603
Inner Mongolia	2015	1152.27	3632.6	0.64984	222.7	63.1	1878	0.0916057	0.5951
Inner Mongolia	2014	1110.68	3430.6	0.640276	202.4	59.6	1733	0.0950198	0.5871
Inner Mongolia	2013	1104.67	3280.6	0.581759	189.0	55.2	2061	0.0912171	0.5774
Inner Mongolia	2012	1101.78	3172.7	0.526309	176.9	52.3	2037	0.0909687	0.5662
Inner Mongolia	2011	1173.64	3033.58	0.443074	177.24	48.4	2033	0.0938382	0.555
Inner Mongolia	2010	1159.95	2891.64	0.378194	171.4236	41.1	4770	0.095439	0.534
Inner Mongolia	2009	1048.74	2779.44	0.371105	154.098	36.5	2497	0.116852	0.5171
Inner Mongolia	2008	1018.2	2209.27	0.313751	140.29	34.1	3399	0.125117	0.5015
Inner Mongolia	2007	1006.94	1772.3	0.268994	128．5	31．7	3560	0.135578	0.4864
Inner Mongolia	2006	966.646	1922	0.245343	116.72	29.3	1814	0.151342	0.472
Inner Mongolia	2005	840.005	1772.29	0.211479	104.35	26.7	3216	0.186599	0.4587
Inner Mongolia	2004	718.43	1616.61	0.176068	93.19	24.6	3227	0.195357	0.4461
Inner Mongolia	2003	651.1	1510.2	0.150478	82.8	23.6	2388	0.216046	0.4279
Inner Mongolia	2002	651.48	1423.6	0.150731	79.3	22.8	3595	0.232173	0.4355
Inner Mongolia	2001	681.252	1350.25	0.147892	74.75	21.3	3397	0.250391	0.4268
Inner Mongolia	2000	694.996	1241.5	0.145178	76.0	19.4	3840	0.270391	0.3422
Inner Mongolia	1999	681.148	1125.2	0.14568	72.8	18.3	2295	0.286524	0.3381
liaoning	2017	743.378	2168.5	0.496359	148.1	489.8	582	0.0976792	0.6737
liaoning	2016	740.626	2813.9	0.544051	152.1	457.8	1483	0.083157	0.6735
liaoning	2015	738.472	2730.2	0.520553	151.6	433.1	1931	0.0798471	0.6705
liaoning	2014	741.204	2632.0	0.528845	151.8	394.8	451	0.0857397	0.6645
liaoning	2013	744.39	2526.9	0.491187	146.9	373.4	355	0.0867658	0.6565
liaoning	2012	734.728	2399.9	0.437045	144.6	366.3	450	0.0861833	0.6405
liaoning	2011	723.213	2248.66	0.372818	140.076	359.5	756	0.0883706	0.621
liaoning	2010	686.731	2142.93	0.325939	133.6098	283.9	2172	0.0930091	0.6035
liaoning	2009	660.449	2042.68	0.301738	128.7733	281.3	539	0.0967198	0.6005
liaoning	2008	671.105	1941.69	0.263704	127.47	265.4	2393	0.102817	0.592
liaoning	2007	666.689	1619.5	0.228605	121．1	183．0	1117	0.10554	0.5899
liaoning	2006	602.173	1918.05	0.209052	119.86	183	987	0.110177	0.587
liaoning	2005	623.262	1619.47	0.18257	117.85	158	1250	0.112023	0.5601
liaoning	2004	552.605	1542.33	0.146271	112.62	136	1169	0.10259	0.5601
liaoning	2003	527.651	1484.7	0.134473	111.4	119.2	1592	0.10813	0.5551
liaoning	2002	510.207	1401.3	0.129814	109.8	105.4	2665	0.108172	0.5501
liaoning	2001	493.174	1339.82	0.120325	109.8	103.5	2831	0.107825	0.5424
liaoning	2000	473.239	1236.5	0.124862	116.3	95.2	1280	0.124841	0.45
liaoning	1999	471.99	1138.1	0.127847	114.1	87.4	384	0.136913	0.4555
Jilin	2017	759.348	3105.3	0.548306	233.6	51.1	748	0.10141	0.5597
Jilin	2016	759.288	3152.5	0.579833	231.2	49.6	846	0.113508	0.5531
Jilin	2015	744.132	2919.1	0.553783	226.7	48.8	689	0.11041	0.5481
Jilin	2014	729.026	2730.0	0.548651	216.8	48.2	623	0.116269	0.542
Jilin	2013	721.727	2554.7	0.513495	206.7	46.1	633	0.118275	0.537
Jilin	2012	711.217	2355.0	0.464693	195.2	42.5	616	0.120869	0.534
Jilin	2011	709.427	2145	0.38229	182.8	39.5	896	0.121158	0.5335
Jilin	2010	697.242	2001.13	0.357872	174.18	37.5	2671	0.134717	0.5332
Jilin	2009	702.991	1800	0.335296	163.843845	34.7	580	0.142698	0.5321
Jilin	2008	737.179	1678.33	0.287106	154.39	32.6	3016	0.148315	0.5316
Jilin	2007	731.309	1319.8	0.247066	146．7	30．2	1051	0.157366	0.5297
Jilin	2006	665.152	1471.3	0.230342	138.1	28	1023	0.172808	0.5252
Jilin	2005	683.216	1319.76	0.207073	159.09	23.7	2550	0.189628	0.523
Jilin	2004	611.233	1230.56	0.180067	122.26	23.1	1905	0.193014	0.5177
Jilin	2003	598.708	1150.7	0.162244	117	23.9	1426	0.19864	0.5088
Jilin	2002	593.271	1096.5	0.152025	114.1	24.1	2917	0.201281	0.498
Jilin	2001	557.842	1015.44	0.148669	112.05	23.8	3245	0.218939	0.4966
Jilin	2000	539.161	897.3	0.159323	116.2	23.3	1124	0.253648	0.4841
Jilin	1999	521.815	827.5	0.162443	112.5	22.5	1735	0.275713	0.4723
Heilongjiang	2017	1176.54	5634.3	0.702938	252.8	77.5	4224	0.173563	0.592
Heilongjiang	2016	1168.42	5442.3	0.690845	255.3	72.6	1175	0.174593	0.588
Heilongjiang	2015	1159.95	5155.5	0.681284	251.9	69.6	810	0.173635	0.5801
Heilongjiang	2014	1154.05	4849.3	0.656269	245.0	67.0	2734	0.174985	0.574
Heilongjiang	2013	1135.36	4552.9	0.551294	240.3	64.3	2429	0.154377	0.569
Heilongjiang	2012	1098.18	4097.8	0.443792	228.4	58.2	1537	0.135233	0.565
Heilongjiang	2011	1058.81	3736.29	0.339917	214.885	55.7	1432	0.125658	0.5566
Heilongjiang	2010	996.226	3401.27	0.301707	198.8724	48.4	7394	0.134428	0.555
Heilongjiang	2009	951.069	3018.36	0.284732	180.73	44.3	2367	0.131059	0.554
Heilongjiang	2008	948.352	2785.3	0.239378	175.2	41.0	6653	0.129565	0.539
Heilongjiang	2007	913.495	1952.2	0.192935	162．2	38．0	3330	0.119179	0.535
Heilongjiang	2006	850.409	2234.04	0.179215	150.92	36.3	2102	0.124213	0.531
Heilongjiang	2005	846.746	1952.17	0.153984	143.81	33.5	3790	0.110835	0.528
Heilongjiang	2004	747.378	1807.74	0.131271	125.7	30.7	6659	0.113047	0.526
Heilongjiang	2003	761.245	1741.8	0.116588	129.7	29.1	4149	0.115142	0.526
Heilongjiang	2002	733.46	1648.3	0.1074	123.2	28.7	4238	0.11494	0.5238
Heilongjiang	2001	727.433	1613.8	0.0937746	121.55	27.5	3483	0.109745	0.5194
Heilongjiang	2000	727.096	1559.7	0.0994805	126.3	26.3	1440	0.130196	0.542
Heilongjiang	1999	716.468	1454.5	0.122727	125.9	25.7	3162	0.163458	0.54
Shanghai	2017	76.7014	122.3	0.0452355	9.2	983.2	3	0.00388486	0.879
Shanghai	2016	79.9123	119.0	0.0454741	9.9	919.2	12	0.00437122	0.876
Shanghai	2015	81.4404	117.8	0.0512201	10.2	885.6		0.00527247	0.896
Shanghai	2014	84.046	113.2	0.0535321	10.8	874.4	28	0.0059846	0.896
Shanghai	2013	86.264	112.7	0.0536975	11.0	209.0	15	0.00633246	0.893
Shanghai	2012	89.5165	105.7	0.0532339	12.0	204.3	24	0.00650875	0.893
Shanghai	2011	91.4872	104.062	0.0495658	11.84	195.5		0.00664978	0.893
Shanghai	2010	91.2816	99.2258	0.0515023	12.56	191.8	16	0.00756457	0.886
Shanghai	2009	94.2477	95.3216	0.0522186	14.32	178.1	21	0.00816169	0.886
Shanghai	2008	92.4635	97.6826	0.0493411	14.08	171.7	21	0.00835518	0.887
Shanghai	2007	93.8338	105.2	0.0477597	14．5	143．5		0.00904849	0.887
Shanghai	2006	81.8944	96.46	0.0425079	14.44	124.5	85	0.00877632	0.8909
Shanghai	2005	91.37	105.15	0.052703	15.02	114.3	6	0.0129807	0.812
Shanghai	2004	90.3092	112.61	0.051325	15.87	89.7	1	0.0145005	0.776
Shanghai	2003	112.511	126.9	0.0370756	17.7	81.8	63	0.0163143	0.764
Shanghai	2002	122.726	133.9	0.051259	20.3	79.7		0.0172698	0.753
Shanghai	2001	130.696	142.5	0.0517091	19.3	73.2	18	0.0182811	0.746
Shanghai	2000	142.238	151.1	0.0542741	20.4	71.0	259	0.0198267	0.738
Shanghai	1999	140.413	155.7	0.0536202	14.8	69.5		0.0212841	0.7299
Jiangsu	2017	915.212	4906.6	0.509711	312.5	1869.3	301	0.0526847	0.6772
Jiangsu	2016	923.084	4825.5	0.499756	320.0	1836.2	616	0.0568491	0.6652
Jiangsu	2015	927.925	4650.0	0.456574	323.6	1834.9	554	0.0558369	0.6521
Jiangsu	2014	925.897	4405.6	0.459262	326.8	1801.9	487	0.061629	0.6411
Jiangsu	2013	930.733	4214.6	0.431602	331.0	1696.4	698	0.0632335	0.63
Jiangsu	2012	926.483	4106.1	0.387995	337.2	1606.8	1032	0.0624059	0.619
Jiangsu	2011	924.997	3937.34	0.322798	341.11	1472.9	648	0.0613173	0.6058
Jiangsu	2010	918.475	3810.57	0.289611	344.0024	1316.6	1203	0.0656424	0.556
Jiangsu	2009	903.472	3630.86	0.270549	340.76	1234.1	497	0.0692781	0.543
Jiangsu	2008	927.139	3392.44	0.235173	342.03	1159.0	1642	0.0705578	0.532
Jiangsu	2007	970.397	3052.5	0.201804	342．0	1011．8	1714	0.0713793	0.519
Jiangsu	2006	925.032	3135.33	0.192605	340.81	825.1	1683	0.0798381	0.505
Jiangsu	2005	947.267	3052.51	0.174848	336.8	679.8	956	0.0853967	0.4818
Jiangsu	2004	864.071	3029.1	0.148344	334.67	529.5	2864	0.0887862	0.4677
Jiangsu	2003	920.95	2983.9	0.141303	337.5	423.6	771	0.105262	0.447
Jiangsu	2002	920.175	2957.9	0.147089	338．0	345	1178	0.113797	0.426
Jiangsu	2001	934.751	2925.29	0.140736	335.45	314.6	3177	0.120145	0.4149
Jiangsu	2000	950.087	2767.9	0.139125	335.4	280.5	3190	0.130363	0.2895
Jiangsu	1999	942.9	2594.8	0.141502	333.3	264.0	3614	0.14115	0.2688
Zhejiang	2017	608.314	2136.7	0.351553	84.5	926.1	456	0.0415899	0.67
Zhejiang	2016	619.804	2360.7	0.33091	87.5	905.6	393	0.0427386	0.658
Zhejiang	2015	632.131	2420.1	0.322654	89.6	905.3	204	0.0442381	0.6487
Zhejiang	2014	641.204	2462.2	0.324594	92.4	904.9	1327	0.0475031	0.64
Zhejiang	2013	644.538	2489.4	0.304524	92.2	869.9	554	0.0481138	0.632
Zhejiang	2012	663.48	2461.2	0.289775	92.1	848.0	431	0.0489819	0.623
Zhejiang	2011	667.894	2427.46	0.249782	92.2	765.1	283	0.0490782	0.6162
Zhejiang	2010	669.944	2384.03	0.220447	93.5959	709.4	463	0.0505899	0.579
Zhejiang	2009	674.198	2343.45	0.210175	92.98	675.4	1075	0.0509812	0.576
Zhejiang	2008	678.755	2331.63	0.191274	92.82	650.0	901	0.0525025	0.572
Zhejiang	2007	711.676	2026.7	0.182394	94．0	579．6	379	0.0587645	0.565
Zhejiang	2006	667.607	2111.27	0.178888	94.27	520.6	1181	0.0664414	0.5602
Zhejiang	2005	701.685	2026.74	0.165685	93.34	441.2	796	0.0725785	0.54
Zhejiang	2004	598.501	2039.66	0.149887	90.38	409	613	0.077488	0.5299
Zhejiang	2003	714.014	2053.2	0.126712	91.9	341.1	763	0.08902	0.519
Zhejiang	2002	730.66	2017.2	0.146997	90.3	285.2	370	0.103013	0.509
Zhejiang	2001	736.03	1990.09	0.141915	89.72	255.3	787	0.110027	0.4867
Zhejiang	2000	759.64	1912.5	0.141216	92.7	219.8	757	0.117792	0.2121
Zhejiang	1999	754.886	1798.8	0.141676	90.8	200.9	1228	0.126578	0.204
Anhui	2017	1496.55	6867.5	0.414416	327.0	161.6	1341	0.105202	0.5199
Anhui	2016	1490.89	6581.0	0.399852	338.7	156.7	967	0.111639	0.505
Anhui	2015	1469.9	6365.8	0.393291	341.4	147.5	641	0.11475	0.4915
Anhui	2014	1458.14	6140.3	0.389401	338.4	138.4	1770	0.123331	0.4786
Anhui	2013	1424.59	5902.8	0.363849	333.5	128.8	1153	0.126582	0.465
Anhui	2012	1411.07	5657.1	0.337686	329.7	117.3	1317	0.131714	0.448
Anhui	2011	1400.85	5409.78	0.29025	319.773	107.4	1752	0.139896	0.4301
Anhui	2010	1377.49	5108.85	0.243916	312.79	98.0	2101	0.148611	0.421
Anhui	2009	1354.85	4807.46	0.231146	307.35	89.9	1277	0.159799	0.405
Anhui	2008	1398.24	4535.3	0.196172	305.02	82.0	1990	0.162975	0.387
Anhui	2007	1483.21	3784.4	0.168357	294．3	73．8	1472	0.167296	0.371
Anhui	2006	1529.41	3983.83	0.157923	285.67	64	2882	0.179808	0.355
Anhui	2005	1518.99	3784.44	0.149714	277.56	59.4	715	0.193742	0.335
Anhui	2004	1255.64	3544.66	0.118905	281.28	57.5	3747	0.184476	0.32
Anhui	2003	1516.39	3372.1	0.129016	270.3	51.8	1159	0.216455	0.307
Anhui	2002	1462.92	3165	0.1224	280.7	47.4	2790	0.227976	0.293
Anhui	2001	1530.61	2975.87	0.120169	253.15	45.8	3502	0.240992	0.28
Anhui	2000	1512.86	2766.2	0.11883	255.7	43.9	2860	0.254811	0.26
Anhui	1999	1513.58	2546.6	0.119615	253.8	39.8	5904	0.263665	0.2233
Fujian	2017	551.661	1269.1	0.610021	123.8	384.4	387	0.0820261	0.636
Fujian	2016	555.212	1384.1	0.551732	123.8	381.1	203	0.0815287	0.626
Fujian	2015	564.813	1368.4	0.529375	122.6	367.7	103	0.0837554	0.618
Fujian	2014	567.718	1336.8	0.513066	120.6	346.7	277	0.0889863	0.6077
Fujian	2013	564.687	1286.8	0.474042	120.9	312.9	159	0.0901802	0.596
Fujian	2012	557.818	1250.8	0.433398	120.9	270.6	133	0.0918123	0.581
Fujian	2011	559.109	1206.16	0.369258	121.037	257.5	605	0.092533	0.571
Fujian	2010	560.029	1175.0092	0.322624	120.6801	230.1	266	0.0966565	0.551
Fujian	2009	553.339	1112.4728	0.318151	118.6741	209.7	231	0.10697	0.53
Fujian	2008	559.739	1063.08	0.277439	119.69	183.4	329	0.108346	0.514
Fujian	2007	581.658	981	0.249978	120．9	172．0	939	0.117692	0.504
Fujian	2006	554.866	1000	0.236491	122.02	160.6	946	0.128057	0.494
Fujian	2005	585.165	981	0.220422	121.67	137.6	671	0.128507	0.463
Fujian	2004	520.462	951.91	0.19787	120.29	118.5	1097	0.132438	0.452
Fujian	2003	596.558	915.8	0.177369	119.9	106.5	894	0.141986	0.438
Fujian	2002	592.497	888.8	0.189001	117.4	86.8	253	0.15307	0.4235
Fujian	2001	603.736	873.28	0.18785	123.33	72.4	502	0.163408	0.4157
Fujian	2000	635.118	838.7	0.189644	124.3	65.1	876	0.177132	0.2031
Fujian	1999	622.758	818.4	0.184917	118.1	61.0	1030	0.183185	0.1985
Jiangxi	2017	1372.48	2201.6	0.41475	142.0	104.6	786	0.102953	0.531
Jiangxi	2016	1379.49	2260.8	0.3883	143.6	99.9	455	0.106016	0.5162
Jiangxi	2015	1373.6	2118.4	0.3707	142.9	97.6	487	0.107143	0.5022
Jiangxi	2014	1364.9	2014.1	0.361895	141.6	90.9	1049	0.114133	0.4887
Jiangxi	2013	1350.98	4599.7	0.337529	141.3	84.6	674	0.117402	0.4751
Jiangxi	2012	1335.11	4200.0	0.309953	140.8	77.3	1075	0.118866	0.457
Jiangxi	2011	1323.78	3805	0.270502	137.62	71.6	2075	0.127706	0.4406
Jiangxi	2010	1289.19	3358.93	0.247893	135.76	65.4	1352	0.143519	0.4318
Jiangxi	2009	1259.68	2946.43	0.240995	132.97	58.5	2376	0.163631	0.4136
Jiangxi	2008	1274.05	2506.32	0.207365	132.65	63.1	1320	0.164678	0.398
Jiangxi	2007	1335.57	1465.2	0.18118	132．6	48．3	1256	0.168319	0.3868
Jiangxi	2006	1269.19	1781.26	0.168724	129.39	45.1	1426	0.179298	0.37
Jiangxi	2005	1282.04	1465.2	0.16613	123.53	42.3	1122	0.203579	0.3558
Jiangxi	2004	1088.32	1220.52	0.131641	110.98	39.7	1823	0.197848	0.3402
Jiangxi	2003	1201.89	1111.8	0.119001	112.5	36.3	1040	0.218724	0.322
Jiangxi	2002	1198.82	1002	0.120879	109.7	34.5	630	0.232571	0.3041
Jiangxi	2001	1190.79	902.31	0.116929	106.94	35.3	1416	0.242198	0.2767
Jiangxi	2000	1245.96	853.0	0.109761	116.7	33.6	747	0.236579	0.2143
Jiangxi	1999	1192.65	793.9	0.107478	113.1	33.3	3318	0.243221	0.2118
Shandong	2017	1464.31	9797.6	0.495539	456.5	488.8	552	0.0724611	0.5902
Shandong	2016	1475.19	13353.0	0.505644	463.5	482.3	1379	0.0790301	0.5701
Shandong	2015	1484.01	13101.4	0.490179	468.1	480.0	886	0.0807443	0.5501
Shandong	2014	1492.97	12739.8	0.487273	472.7	471.4	1462	0.0867274	0.5375
Shandong	2013	1502.17	12419.9	0.442096	476.3	465.8	1823	0.0856113	0.5243
Shandong	2012	1487.6	12098.3	0.412353	473.6	456.5	2117	0.0876033	0.5095
Shandong	2011	1489.97	11629	0.374247	475.32	439.0	2582	0.091608	0.497
Shandong	2010	1494.39	11080.66	0.340722	472.86	415.2	2342	0.0951905	0.4832
Shandong	2009	1530.16	10350	0.318854	476.33	400.0	672	0.096635	0.476
Shandong	2008	1684.8	9917.79	0.26787	500.34	408.2	1865	0.0966321	0.4675
Shandong	2007	1869.41	8751.9	0.229767	489．8	376．2	1880	0.0968821	0.461
Shandong	2006	1842.79	9199.33	0.212317	467.63	346.5	1780	0.106039	0.45
Shandong	2005	1880.17	8751.9	0.193715	450.96	304.1	2119	0.114798	0.4415
Shandong	2004	1850.52	8336.7	0.162265	432.65	272.2	2632	0.119064	0.4301
Shandong	2003	1826.96	8155.6	0.143521	433.9	238.3	4942	0.131728	0.415
Shandong	2002	1780.07	7689.6	0.150369	428.6	214	3596	0.14404	0.4021
Shandong	2001	1732.9	7025.24	0.140984	423.19	200.3	3697	0.148502	0.38
Shandong	2000	1701.87	6096.6	0.137454	419.3	173.8	3000	0.159356	0.2614
Shandong	1999	1600.48	5228.3	0.137566	406.5	168.2	1541	0.169754	0.2588
Henan	2017	1947.88	9855.0	0.449665	715.0	317.2	519	0.105906	0.485
Henan	2016	1965.99	11710.1	0.444046	716.1	321.0	225	0.113765	0.4685
Henan	2015	1946.89	11476.8	0.440866	705.8	313.2	1905	0.119068	0.452
Henan	2014	1922.77	11150.0	0.43121	696.4	305.4	1180	0.126228	0.438
Henan	2013	1922.19	10872.7	0.400759	684.4	290.0	1389	0.127352	0.4243
Henan	2012	1935.49	10515.8	0.37412	673.7	281.8	1478	0.130416	0.4057
Henan	2011	1944.46	10195.9	0.346421	655.15	269.4	1568	0.14109	0.385
Henan	2010	1921.49	9817.843	0.291878	628.67	257.8	2987	0.142145	0.377
Henan	2009	1874.39	9429.2658	0.281981	601.68	227.4	967	0.144439	0.3603
Henan	2008	2042.73	8718.71	0.236929	569.68	223.4	2116	0.147721	0.3434
Henan	2007	2238.42	7521.1	0.218262	540．4	188．8	1585	0.164046	0.3247
Henan	2006	2131.54	7934.23	0.201707	518.137	172.1	2112	0.178704	0.3065
Henan	2005	2077.19	7521.12	0.169546	493.16	157.7	2234	0.186893	0.2891
Henan	2004	1963.5	6953.17	0.12824	467.89	144.6	4965	0.175879	0.2721
Henan	2003	1958.12	6548.2	0.136972	468.8	141.4	2807	0.208853	0.258
Henan	2002	1908.62	6078.7	0.129183	441.7	134.6	2848	0.21885	0.2443
Henan	2001	1877.76	5780.58	0.122426	419.46	125.8	4608	0.226091	0.232
Henan	2000	1833.14	5342.9	0.119648	399.9	122.5	3670	0.245436	0.1683
Henan	1999	1777.71	4764.4	0.115018	382.8	121.2	3124	0.245923	0.1765
Hubei	2017	1555.53	4187.8	0.621806	328.0	152.9	2741	0.112025	0.581
Hubei	2016	1576.95	4468.1	0.565591	333.9	149.1	1116	0.112007	0.5685
Hubei	2015	1574.62	4292.9	0.546233	348.3	142.2	1059	0.116033	0.5567
Hubei	2014	1557.53	4081.1	0.534258	351.9	130.1	2488	0.125592	0.5451
Hubei	2013	1524.51	3842.2	0.492952	354.9	112.3	1719	0.128032	0.535
Hubei	2012	1520.23	3571.2	0.446214	354.9	112.3	2580	0.130871	0.5183
Hubei	2011	1511.61	3371	0.374825	350.77	109.8	2466	0.13446	0.497
Hubei	2010	1494.12	3057.24	0.313969	340.2551	104.1	1827	0.138561	0.46
Hubei	2009	1443.74	2796.99	0.311679	327.66	98.1	4033	0.1571	0.452
Hubei	2008	1415.2	2551.08	0.241797	299.9	87.8	2790	0.149285	0.443
Hubei	2007	1481.53	1763.6	0.200318	292．5	75．9	2165	0.150424	0.438
Hubei	2006	1426	2057.37	0.189515	285.83	70.1	2580	0.165967	0.432
Hubei	2005	1425.01	1763.61	0.179026	281.92	64.8	1550	0.161664	0.4368
Hubei	2004	1279.21	1661.75	0.140431	270.32	63.1	3099	0.147796	0.429
Hubei	2003	1373.15	1557.4	0.12234	257	60.7	2674	0.142093	0.417
Hubei	2002	1364.6	1469.2	0.122335	245.3	60.2	2885	0.148462	0.4104
Hubei	2001	1366.45	1414.02	0.117304	247.08	60.9	3190	0.154876	0.4047
Hubei	2000	1422.99	1363.7	0.110136	251.5	56.6	2830	0.169516	0.3352
Hubei	1999	1428.38	1325.9	0.126667	270.6	56.5	3243	0.201992	0.319
Hunan	2017	1871.29	6097.5	0.524534	246.4	126.7	1376	0.113414	0.5275
Hunan	2016	1875.16	5894.1	0.491172	246.5	123.9	765	0.115272	0.5089
Hunan	2015	1868.21	5672.1	0.467382	247.8	123.8	1136	0.116459	0.4928
Hunan	2014	1842.04	5434.0	0.463194	248.2	118.6	3047	0.126491	0.4796
Hunan	2013	1830.72	5189.2	0.452509	249.1	110.2	1234	0.135604	0.4665
Hunan	2012	1817.74	4935.6	0.419653	242.5	106.0	2375	0.140727	0.451
Hunan	2011	1816.39	4651.54	0.353957	236.57	98.6	2841	0.145	0.433
Hunan	2010	1794.71	4352.39	0.307476	231.6037	86.7	1825	0.150822	0.432
Hunan	2009	1753.69	4021.1377	0.314639	223.38	81.5	4474	0.179929	0.4215
Hunan	2008	1788.45	3684.43	0.255943	219.58	76.4	2178	0.176796	0.4045
Hunan	2007	1845.31	2923.9	0.210065	214．7	70．8	2235	0.176014	0.3871
Hunan	2006	1795.21	3189.86	0.201415	209.867	65.2	2074	0.195682	0.37
Hunan	2005	1785.26	2923.92	0.172566	203.18	57.5	1129	0.205951	0.355
Hunan	2004	1566.68	2664.45	0.133044	188.33	53.8	2741	0.191102	0.335
Hunan	2003	1623.53	2498.1	0.127617	184.3	49.8	2806	0.195177	0.32
Hunan	2002	1605.49	2358	0.125186	184.3	46.7	1749	0.207314	0.308
Hunan	2001	1610.07	2209.74	0.119616	182.15	44.5	1551	0.212607	0.2975
Hunan	2000	1604.11	2007.0	0.119144	180.9	43.0	1530	0.233937	0.2639
Hunan	1999	1587.72	1825.6	0.127393	179.9	42.0	3607	0.257928	0.259
Guangdong	2017	1105.42	2390.5	0.335882	261.0	1334.8	631	0.0456913	0.692
Guangdong	2016	1107.41	2696.8	0.308373	256.5	1326.2	846	0.0459473	0.6871
Guangdong	2015	1102.49	2632.4	0.295302	249.6	1314.0	842	0.0467015	0.68
Guangdong	2014	1092.95	2564.9	0.286312	243.9	1234.8	1135	0.0490237	0.6776
Guangdong	2013	1103.74	2496.7	0.268762	245.4	1187.5	417	0.0498925	0.674
Guangdong	2012	1096.85	2414.8	0.253708	241.3	1134.9	502	0.0500881	0.665
Guangdong	2011	1088.41	2345.28	0.219038	237.287	1044.3	724	0.0497028	0.6618
Guangdong	2010	1078.86	2190.177	0.198447	233.1551	995.1	643	0.0509154	0.634
Guangdong	2009	1058.06	2093.91	0.199154	226.597	951.2	1600	0.055194	0.6337
Guangdong	2008	1067.77	1847.23	0.175525	219.636	937.3	746	0.0545473	0.6314
Guangdong	2007	1159.98	1798.7	0.167032	212．1	851．8	1272	0.0601852	0.63
Guangdong	2006	1116.92	1782.09	0.155348	204.62	766.4	869	0.0638574	0.6068
Guangdong	2005	1169.59	1798.73	0.136694	201.3	748.2	1071	0.0776473	0.596
Guangdong	2004	1167.04	1788.8	0.122004	199.61	714.3	1194	0.0802532	0.5845
Guangdong	2003	1192.56	1779.4	0.0974891	196.4	586.4	1978	0.0877505	0.5742
Guangdong	2002	1224.48	1760.2	0.115006	195.1	463.4	1094	0.0943254	0.5645
Guangdong	2001	1227.25	1763.86	0.115614	176.202	405.4	688	0.103502	0.55
Guangdong	2000	1245.36	1734.9	0.140481	172.8	322.9	1580	0.12066	0.3126
Guangdong	1999	1251.7	1698.2	0.140686	169.5	274.9	701	0.126898	0.3119
Guangxi	2017	1213.02	3527.3	0.57809	262.1	95.4	301	0.152683	0.4808
Guangxi	2016	1225.6	3803.2	0.534915	259.9	83.9	546	0.152677	0.4706
Guangxi	2015	1234.81	3567.5	0.507665	258.7	76.2	1213	0.153988	0.4601
Guangxi	2014	1233.16	3383.0	0.496624	255.7	68.4	694	0.162997	0.4481
Guangxi	2013	1219.17	3195.9	0.463983	249.0	63.3	575	0.166655	0.4353
Guangxi	2012	1209.49	3033.1	0.440738	242.7	56.2	1438	0.174665	0.418
Guangxi	2011	1203.57	2767.67	0.363354	237.16	50,2	1665	0.175035	0.4
Guangxi	2010	1184.11	2550.9337	0.300348	229.32	48.5	1110	0.18797	0.392
Guangxi	2009	1151.83	2373.56	0.30189	222.5813	44.1	2306	0.202731	0.3816
Guangxi	2008	1250.71	2127.2	0.26035	220.838	40.3	1126	0.208432	0.3624
Guangxi	2007	1389.16	1814.3	0.21879	210．7	36．6	1546	0.213828	0.3464
Guangxi	2006	1379.6	1909.65	0.195815	201.25	34.3	1524	0.223885	0.3362
Guangxi	2005	1388.9	1814.34	0.16596	195.22	32.4	1995	0.244384	0.3194
Guangxi	2004	1363.65	1696.3	0.134297	183.69	31.2	1831	0.238482	0.3085
Guangxi	2003	1394.33	1639.5	0.127228	176.5	31.2	1170	0.242604	0.2994
Guangxi	2002	1389.25	1552.4	0.117485	168.1	30.7	1155	0.252117	0.291
Guangxi	2001	1352.78	1467.94	0.113385	157.76	29.6	1523	0.262758	0.213
Guangxi	2000	1351.46	1375.2	0.117649	153.8	28.6	2200	0.283873	0.213
Guangxi	1999	1348.23	1263.1	0.122834	155.5	27.7	1294	0.301754	0.211
Hainan	2017	231.415	516.6	1.03419	50.6	13.9	509	0.233976	0.5678
Hainan	2016	241.716	511.6	0.938222	51.1	13.0	41	0.230833	0.5512
Hainan	2015	243.516	517.3	0.896478	49.5	10.9	309	0.231244	0.5376
Hainan	2014	246.764	502.1	0.845218	47.6	9.6	165	0.240419	0.5274
Hainan	2013	244.511	479.7	0.802187	45.5	8.6	61	0.249179	0.516
Hainan	2012	248.227	444.3	0.751688	47.7	7.1	517	0.261323	0.505
Hainan	2011	246.821	425.24	0.621208	46.43	5.9	306	0.261482	0.498
Hainan	2010	243.279	396.07	0.534942	46.29	5.6	120	0.279402	0.4913
Hainan	2009	228.194	373.06	0.512424	45.62	5.1	366	0.299891	0.48
Hainan	2008	233.739	328.53	0.427302	41.67	4.7	288	0.295165	0.472
Hainan	2007	254.54	243.9	0.412057	39．5	4．3	47	0.327188	0.461
Hainan	2006	235.631	268.207	0.363225	37.3101	3.8	728	0.336195	0.452
Hainan	2005	250.103	243.94	0.346993	41.06	3.3	158	0.36893	0.4451
Hainan	2004	244.681	221.62	0.306202	33.92	3	277	0.370128	0.4357
Hainan	2003	238.701	210.2	0.258117	29	2.3	289	0.378975	0.4256
Hainan	2002	232.99	212.2	0.253505	27.0	1.8	182	0.369606	0.4142
Hainan	2001	232.97	200.86	0.249125	26.27	1.5	541	0.379108	0.4011
Hainan	2000	224.027	191.7	0.231522	19.4	1.4	363	0.374382	0.27
Hainan	1999	223.86	194.3	0.217795	22.4	1.3	151	0.373644	0.2538
Chongqing	2017	434.572	1318.7	0.427572	96.2	78.7	190	0.0734609	0.626
Chongqing	2016	435.331	1299.7	0.381223	97.7	78.1	71	0.0731775	0.6094
Chongqing	2015	430.675	1243.3	0.354741	97.3	78.3	281	0.0743925	0.596
Chongqing	2014	423.362	1198.9	0.342337	96.6	76.1	455	0.0803322	0.5834
Chongqing	2013	415.578	1162.0	0.319188	96.0	73.8	405	0.0823876	0.5698
Chongqing	2012	411.483	1140.3	0.289318	95.6	70.4	816	0.0843561	0.5502
Chongqing	2011	402.873	1071.09	0.237567	91.8186	64.8	575	0.086477	0.5302
Chongqing	2010	390.736	967.41	0.212242	91.1657	61.5	495	0.0929248	0.5159
Chongqing	2009	372.038	903.15	0.202677	88.14	55.1	662	0.112897	0.4999
Chongqing	2008	387.331	860.31	0.171303	84.32	48.4	863	0.117014	0.483
Chongqing	2007	432.441	728.3	0.151642	80．5	46．0	1479	0.121954	0.467
Chongqing	2006	433.212	775.96	0.165618	79.05	42.9	773	0.150921	0.452
Chongqing	2005	423.865	728.31	0.154429	77.02	38.5	910	0.161822	0.4351
Chongqing	2004	370.396	695.67	0.12	71.6	36.7	959	0.149456	0.419
Chongqing	2003	412.966	665.6	0.107226	73.4	33.9	1466	0.160189	0.399
Chongqing	2002	407.62	628.1	0.103581	72.6	30.1	1800	0.167468	0.374
Chongqing	2001	407.729	586.47	0.0993331	72	27.9	708	0.178061	0.3559
Chongqing	2000	397.406	558.5	0.0924488	71.0	26.0	1850	0.192119	0.343
Chongqing	1999	393.599	506.6	0.0976046	71.2	24.3	1394	0.208968	0.326
Sichuan	2017	1722.87	4267.3	0.475591	249.0	183.1	411	0.119307	0.4921
Sichuan	2016	1734.36	4404.5	0.448233	249.8	174.8	563	0.12236	0.4769
Sichuan	2015	1722.89	4160.1	0.43379	250.2	169.6	919	0.123737	0.463
Sichuan	2014	1701.74	3953.1	0.42255	251.1	163.5	1603	0.130446	0.449
Sichuan	2013	1709.49	3694.0	0.408273	253.0	156.0	944	0.138116	0.4353
Sichuan	2012	1709.71	3426.1	0.370622	251.2	148.6	1528	0.141892	0.4183
Sichuan	2011	1712.59	3155.13	0.308625	248.003	141.7	2324	0.144476	0.4018
Sichuan	2010	1714.47	2952.66	0.273746	247.9738	133.8	1599	0.158333	0.387
Sichuan	2009	1692.86	2687.549	0.290753	242.8398	128.2	1412	0.189197	0.374
Sichuan	2008	1726.91	2523.05	0.250031	238.168	123.3	2490	0.193426	0.356
Sichuan	2007	1811.42	2006.8	0.195309	228．2	117．7	2930	0.184709	0.343
Sichuan	2006	1768.96	2181.7	0.180363	220.925	112.9	1594	0.200558	0.33
Sichuan	2005	1713.52	2006.78	0.172343	214.71	107.8	1476	0.212669	0.3
Sichuan	2004	1576.66	1891.06	0.138039	208.39	99.9	2743	0.206845	0.29
Sichuan	2003	1657.55	1803.7	0.127244	209.6	93	2564	0.210789	0.19
Sichuan	2002	1633.24	1735.1	0.120555	212．0	89.5	3717	0.222011	0.18
Sichuan	2001	1613.57	1679.68	0.113529	212.59	82.8	2315	0.235791	0.18
Sichuan	2000	1591.04	1606.9	0.110061	210.3	78.8	976	0.253534	0.17
Sichuan	1999	1562.88	1468.3	0.110825	205.3	73.5	2665	0.262897	0.17
Guizhou	2017	699.446	2041.1	0.519322	103.7	85.3	331	0.156766	0.4415
Guizhou	2016	691.814	2575.2	0.464762	103.7	80.1	224	0.15621	0.4201
Guizhou	2015	662.303	2458.4	0.365009	101.3	71.3	627	0.138182	0.4001
Guizhou	2014	643.74	2240.8	0.293846	97.4	61.9	1522	0.128522	0.3783
Guizhou	2013	649.597	2106.7	0.256002	98.2	54.5	542	0.130164	0.3641
Guizhou	2012	669.716	1851.4	0.209346	94.1	48.0	2570	0.127366	0.3496
Guizhou	2011	683.206	1730.31	0.179658	86.5347	41.7	1681	0.135812	0.3381
Guizhou	2010	673.435	1606.4196	0.155575	86.5388	33.0	780	0.140638	0.2989
Guizhou	2009	660.384	1537.5	0.15235	83.0904	31.4	1760	0.164352	0.2911
Guizhou	2008	747.24	1411.74	0.122902	82.0528	30.2	524	0.1628	0.2824
Guizhou	2007	850.735	797.2	0.10655	80．2	30．2	1018	0.172292	0.2746
Guizhou	2006	825.587	1011.52	0.0989115	77.4095	30.2	758	0.186422	0.2687
Guizhou	2005	790.281	797.18	0.0855815	74.31	30.3	698	0.209881	0.26
Guizhou	2004	727.704	761.991	0.0770982	74.9203	16	1060	0.220019	0.25
Guizhou	2003	744.219	699.4	0.0806056	73.6	14.3	1159	0.236979	0.24
Guizhou	2002	726.768	647.9	0.072169	70.0	13.9	1070	0.252715	0.24
Guizhou	2001	716.042	618.63	0.0721486	71.29	14.2	1020	0.272755	0.24
Guizhou	2000	700.329	555.4	0.0721213	67.7	13.2	1230	0.293433	0.23
Guizhou	1999	688.13	494	0.0724139	63.5	11.8	779	0.314641	0.23
Yunnan	2017	1143.55	3440.6	0.460094	235.6	95.3	868	0.148434	0.4503
Yunnan	2016	1127.03	3333.0	0.433526	231.9	91.4	1028	0.150948	0.4333
Yunnan	2015	1106.69	3215.0	0.422162	226.9	87.1	882	0.155297	0.4173
Yunnan	2014	1086.34	3070.3	0.404382	219.0	82.4	1231	0.161706	0.4048
Yunnan	2013	1074.08	2874.5	0.35513	210.2	73.8	1578	0.160488	0.3931
Yunnan	2012	1045.37	2628.4	0.304688	200.5	66.8	1989	0.158663	0.368
Yunnan	2011	1017.15	2411.05	0.240847	184.581	61.7	3215	0.153426	0.347
Yunnan	2010	977.708	2159.402	0.233559	171.3871	54.4	1668	0.173038	0.34
Yunnan	2009	955.416	2013.92	0.224728	167.6708	50.4	1460	0.179109	0.33
Yunnan	2008	961.661	1861.91	0.185501	158.27	48.5	1448	0.176607	0.316
Yunnan	2007	997.619	1608.5	0.167256	150．4	45．1	1535	0.187138	0.305
Yunnan	2006	998.376	1666.05	0.150519	142.65	41.7	2585	0.192868	0.295
Yunnan	2005	951.057	1608.48	0.136881	137.24	40.3	1133	0.204201	0.28
Yunnan	2004	901.978	1542.91	0.114909	129.22	37.1	1493	0.203968	0.266
Yunnan	2003	924.116	1460.4	0.100987	125	34.8	1446	0.210767	0.26
Yunnan	2002	954.043	1397.8	0.105094	120．0	32.6	1137	0.217158	0.2486
Yunnan	2001	948.595	1301.34	0.102867	112.09	31.7	941	0.223141	0.2335
Yunnan	2000	875.936	1255.1	0.098323	90.5	30.2	1410	0.222105	0.23
Yunnan	1999	876.262	1177.1	0.0985594	105.2	31.5	1138	0.227677	0.23
Shanxi	2017	503.438	2171.9	0.44423	233.1	118.7	633	0.0873137	0.5534
Shanxi	2016	504.406	2667.3	0.421205	231.9	110.2	744	0.0886496	0.5392
Shanxi	2015	498.799	2552.1	0.414554	230.2	109.0	772	0.088465	0.5257
Shanxi	2014	504.576	2452.7	0.405433	241.7	113.0	813	0.0951094	0.5131
Shanxi	2013	499.659	2350.2	0.365084	239.8	142.5	509	0.0947966	0.5002
Shanxi	2012	472.6	2182.9	0.326182	207.3	131.3	763	0.097576	0.473
Shanxi	2011	465.861	2000	0.264645	196.79	121.0	1122	0.0976393	0.4576
Shanxi	2010	455.529	1832.9785	0.21187	181.3188	110.0	1221	0.0966535	0.435
Shanxi	2009	419.19	1709.8821	0.202722	165.9	104.2	1047	0.110011	0.421
Shanxi	2008	471.034	1576.07	0.159825	158.81	102.0	1946	0.108425	0.4062
Shanxi	2007	515.88	191.6	0.132057	4．4	95．1	1399	0.107981	0.3912
Shanxi	2006	530.029	1406.27	0.118095	147.3	88.2	1748	0.118556	0.3723
Shanxi	2005	495.135	1307.01	0.107302	143.13	84	1121	0.136979	0.36
Shanxi	2004	465.616	1228.08	0.0871541	142.73	75.5	2136	0.133425	0.36
Shanxi	2003	443.681	1166.5	0.0809459	131.9	67	1877	0.149212	0.35
Shanxi	2002	439.806	1099.8	0.0786313	131.1	58.6	2475	0.155747	0.34
Shanxi	2001	443.857	1042.89	0.0765971	131.19	59.5	1908	0.168051	0.32
Shanxi	2000	437.776	1010.8	0.0739386	132.0	49.5	2520	0.179825	0.2217
Shanxi	1999	427.488	940.3	0.0788348	124	48.0	1553	0.2052	0.218
Gansu	2017	722.972	1903.9	0.376778	93.4	54.2	1343	0.136575	0.4469
Gansu	2016	729.929	2685.0	0.366958	97.9	54.0	1011	0.140507	0.4319
Gansu	2015	713.938	2545.7	0.34765	97.6	51.3	1618	0.131751	0.4168
Gansu	2014	687.893	2418.5	0.340577	94.7	50.4	1283	0.140295	0.4013
Gansu	2013	673.065	2279.1	0.302754	92.1	47.8	1017	0.138137	0.3875
Gansu	2012	661.285	2136.5	0.264723	87.2	45.1	1267	0.135199	0.3715
Gansu	2011	635.608	1977.55	0.234094	85.26	42.9	1304	0.14543	0.3612
Gansu	2010	614.995	1822.65	0.19454	82.9	40.6	1881	0.146728	0.3489
Gansu	2009	591.946	1686.32	0.181497	81.37	38.6	1334	0.145776	0.3356
Gansu	2008	583.094	1577.27	0.15148	80.14	36.9	2284	0.142825	0.3225
Gansu	2007	595.672	1307	0.130879	149．7	35．0	2039	0.146418	0.3109
Gansu	2006	587.386	1406.92	0.121045	75.92	33.9	1333	0.159288	0.3002
Gansu	2005	523.967	1321.25	0.110744	72.39	41.4	2147	0.180508	0.2861
Gansu	2004	515.889	1255.38	0.0932637	69.57	31.7	1051	0.181366	0.2738
Gansu	2003	500.187	1185.3	0.0831846	69.4	29	1216	0.184643	0.2596
Gansu	2002	477.471	1122.0	0.082065	66.1	27.4	2214	0.193052	0.2451
Gansu	2001	463.6	1056.91	0.0768827	64.54	29.4	2319	0.196632	0.2401
Gansu	2000	456.332	969.9	0.0751907	64.5	28.5	1810	0.205165	0.2407
Gansu	1999	452.172	883.1	0.0802739	63.2	27.6	929	0.232492	0.2384
Qinghai	2017	425.183	458.6	0.373002	8.8	5.9	135	0.0859828	0.5163
Qinghai	2016	417.254	453.9	0.355323	10.1	5.9	221	0.0864401	0.503
Qinghai	2015	416.152	440.9	0.370377	9.7	5.0	170	0.0937473	0.4978
Qinghai	2014	406.351	410.6	0.359152	9.8	4.5	171	0.098803	0.4851
Qinghai	2013	404.668	435.0	0.308743	9.3	4.5	155	0.0934282	0.4744
Qinghai	2012	413.972	430.7	0.273028	8.3	4.1	286	0.0928378	0.4622
Qinghai	2011	413.899	421.31	0.239645	8.76	3.8	111	0.0999089	0.4472
Qinghai	2010	411	388.68	0.192819	7.96	3.8	160	0.0993276	0.419
Qinghai	2009	410.41	355.68	0.190578	8.11	3.7	122	0.109804	0.4086
Qinghai	2008	395.874	348.56	0.151105	7.55	3.5	152	0.106443	0.4007
Qinghai	2007	390.256	1321.3	0.12708	76．5	3．2	324	0.108545	0.3926
Qinghai	2006	386.947	327.34	0.120331	6.99	3	107	0.120261	0.3925
Qinghai	2005	387.174	325.76	0.107254	6.57	2.9	157	0.124128	0.385277
Qinghai	2004	395.781	292.43	0.0864232	6.85	2.9	174	0.11827	0.381791
Qinghai	2003	391.777	281.4	0.0783595	7.2	2.2	337	0.131629	0.376769
Qinghai	2002	383.119	264.7	0.0818164	7.2	2.4	307	0.142183	0.363219
Qinghai	2001	376.857	256.18	0.0745261	7.17	2.3	444	0.146174	0.347609
Qinghai	2000	376.864	241.9	0.0794902	7.3	2.1	420	0.170057	0.345881
Qinghai	1999	381.949	219.4	0.0827634	6.9	2.1	122	0.18909	0.34642
Ningxia	2017	185.15	580.5	0.357926	40.7	14.2	390	0.0762484	0.5629
Ningxia	2016	181.837	831.3	0.355928	40.1	13.8	219	0.0816548	0.5523
Ningxia	2015	177.172	813.0	0.327779	39.7	13.6	438	0.0788452	0.5361
Ningxia	2014	172.943	802.0	0.340948	40.4	13.8	301	0.0869297	0.5201
Ningxia	2013	167.868	787.3	0.308192	39.4	12.8	260	0.0851667	0.5067
Ningxia	2012	163.526	768.7	0.288169	38.2	12.0	435	0.0875935	0.4982
Ningxia	2011	162.332	729.125	0.251643	37.9281	11.0	145	0.094274	0.479
Ningxia	2010	158.587	702.55	0.2036	35.54	10.1	366	0.0940287	0.461
Ningxia	2009	154.771	657.89	0.194175	34.75	10.9	667	0.109239	0.4498
Ningxia	2008	156.282	629.78	0.160475	34.63	10.6	611	0.110088	0.4402
Ningxia	2007	157.505	325.8	0.131689	7．2	10．1	622	0.111908	0.43
Ningxia	2006	152.763	555.144	0.12094	29.93	9.3	483	0.118924	0.4228
Ningxia	2005	135.349	528.49	0.110765	27.61	9	545	0.141479	0.406
Ningxia	2004	123.725	486.34	0.0956897	25.36	8.6	245	0.144029	0.369247
Ningxia	2003	117.541	447.5	0.0816692	25	8.2	352	0.160471	0.342
Ningxia	2002	113.425	407.6	0.0880462	24.6	7.9	360	0.16613	0.3332
Ningxia	2001	112.297	380.63	0.0829422	23.58	7.9	526	0.173024	0.325417
Ningxia	2000	111.374	377.9	0.0884162	29.3	7.8	347	0.198807	0.286
Ningxia	1999	108.123	316.2	0.0905019	28.8	7.3	149	0.21406	0.2837
Xinjiang	2017	1090.31	2552.2	0.687644	250.2	108.2	808	0.170883	0.4835
Xinjiang	2016	1078.73	2489.3	0.660627	248.1	104.1	960	0.167197	0.4723
Xinjiang	2015	1044.63	2341.8	0.669539	237.0	96.5	1849	0.165914	0.4607
Xinjiang	2014	959.911	2165.9	0.648538	203.2	83.9	565	0.175628	0.4447
Xinjiang	2013	882.365	1968.9	0.591388	192.7	75.8	1126	0.175951	0.4398
Xinjiang	2012	836.269	1796.7	0.515632	183.7	71.6	678	0.172318	0.4354
Xinjiang	2011	814.484	1643.67	0.493652	167.56	64.3	1307	0.19837	0.4301
Xinjiang	2010	802.322	1503.31	0.351894	154.98	58.7	1244	0.177632	0.3985
Xinjiang	2009	827.85	1375.56	0.324308	148.89	53.9	2172	0.164414	0.3964
Xinjiang	2008	882.651	1274.74	0.300105	131.52	45.8	950	0.178453	0.3915
Xinjiang	2007	922.845	528.5	0.257463	31．9	41．2	735	0.173319	0.3794
Xinjiang	2006	975.032	1116.25	0.253726	107.77	36.5	517	0.195834	0.3715
Xinjiang	2005	848.317	1046.47	0.226541	99.17	32.6	742	0.202123	0.3515
Xinjiang	2004	800.37	972.72	0.213495	90.74	29.9	768	0.219907	0.3439
Xinjiang	2003	758.13	919.6	0.136588	84.3	28.3	693	0.19083	0.3384
Xinjiang	2002	751.785	880.9	0.153582	83.3	25.5	1100	0.193958	0.3375
Xinjiang	2001	726.867	851.17	0.155857	79.16	24.5	640	0.21122	0.3375
Xinjiang	2000	711.711	814.2	0.151359	78.3	23.4	865	0.22978	0.35
Xinjiang	1999	711.916	770.4	0.1666	85.6	22.5	575	0.260641	0.35
Tibet	2017	519.739	635.1	0.349789	5.9	1.2	14	0.100555	0.2956
Tibet	2016	520.932	619.7	0.302593	6.0	1.3	12	0.0955192	0.2774
Tibet	2015	522.428	570.8	0.288176	5.3	1.2	13	0.0995189	0.2575
Tibet	2014	520.76	517.3	0.278269	5.7	1.1	22	0.107494	0.2371
Tibet	2013	521.286	465.0	0.260974	5.0	1.0	14	0.11466	0.2275
Tibet	2012	527.975	427.9	0.245776	4.8	0.9	18	0.122922	0.2271
Tibet	2011	538.605	378.06	0.229067	4.74	0.8	51	0.13542	0.2267
Tibet	2010	549.994	358.44	0.215811	4.69	0.8	53	0.144734	0.223
Tibet	2009	542.419	349.64	0.207226	4.6	0.6	54	0.152838	0.219
Tibet	2008	543.369	329.42	0.189931	4.58	0.6	28	0.160408	0.215
Tibet	2007	546.704	1046.5	0.178596	119．6	0．6	25	0.174908	0.2113
Tibet	2006	536.061	230.86	0.171571	4.21	0.6	43	0.191234	0.2085
Tibet	2005	524.08	191.63	0.156993	3.98	0.6	43	0.204831	0.38
Tibet	2004	510.147	181.19	0.149338	3.19	0.4	4	0.220163	0.38
Tibet	2003	494.249	145.8	0.128831	3	0.4	70	0.245818	0.328
Tibet	2002	472.325	123.2	0.141932	3.0	1	35	0.270093	0.32
Tibet	2001	463.776	114.52	0.140775	2.5	0.3	32	0.309201	0.316
Tibet	2000	457.635	99.6	0.133555	2.7	0.3	37	0.323738	0.27
Tibet	1999	452.126	91.5	0.124246	4.6	0.2	150	0.343387	0.179

## Sheet: DL
2017	2016	2015	2014	2013	2012	2011	2010	2009	2008	2007	2006	2005	2004	2003	2002	2001	2000	1999
144.5	186.1	195.8	207.7	241.1	265.2	276	271.54	267.0476	300.481	340	337.71	340.02	365.87	381.8	395	399.21	410.4	415.5
470.0	546.9	552.3	554.2	568.1	583.9	587.79	595	596.6	604.9	608.1	611.94	608.13	601.66	612.7	603.3	593.4	481.5	602.1
7402.0	11102.8	10942.9	10762.7	10553.8	10349.2	10151.3	9861.12	9525.38	9134.53	8135.6	8487.21	8135.63	7764.54	7451.2	7244.4	7000.39	6622.8	6263.9
1744.3	3351.7	3286.2	3183.3	3056.1	2927.3	2809.17	2655.0425	2509.8966	2440.79	2186.5	2288.7	2186.48	1928.21	1869.4	1767.5	1701.3	1655.0	1505.8
3331.1	3805.1	3632.6	3430.6	3280.6	3172.7	3033.58	2891.64	2779.44	2209.27	1772.3	1922	1772.29	1616.61	1510.2	1423.6	1350.25	1241.5	1125.2
2168.5	2813.9	2730.2	2632.0	2526.9	2399.9	2248.66	2142.93	2042.68	1941.69	1619.5	1918.05	1619.47	1542.33	1484.7	1401.3	1339.82	1236.5	1138.1
3105.3	3152.5	2919.1	2730.0	2554.7	2355.0	2145	2001.13	1800	1678.33	1319.8	1471.3	1319.76	1230.56	1150.7	1096.5	1015.44	897.3	827.5
5634.3	5442.3	5155.5	4849.3	4552.9	4097.8	3736.29	3401.27	3018.36	2785.3	1952.2	2234.04	1952.17	1807.74	1741.8	1648.3	1613.8	1559.7	1454.5
122.3	119.0	117.8	113.2	112.7	105.7	104.062	99.2258	95.3216	97.6826	105.2	96.46	105.15	112.61	126.9	133.9	142.5	151.1	155.7
4906.6	4825.5	4650.0	4405.6	4214.6	4106.1	3937.34	3810.57	3630.86	3392.44	3052.5	3135.33	3052.51	3029.1	2983.9	2957.9	2925.29	2767.9	2594.8
2136.7	2360.7	2420.1	2462.2	2489.4	2461.2	2427.46	2384.03	2343.45	2331.63	2026.7	2111.27	2026.74	2039.66	2053.2	2017.2	1990.09	1912.5	1798.8
6867.5	6581.0	6365.8	6140.3	5902.8	5657.1	5409.78	5108.85	4807.46	4535.3	3784.4	3983.83	3784.44	3544.66	3372.1	3165	2975.87	2766.2	2546.6
1269.1	1384.1	1368.4	1336.8	1286.8	1250.8	1206.16	1175.0092	1112.4728	1063.08	981	1000	981	951.91	915.8	888.8	873.28	838.7	818.4
2201.6	2260.8	2118.4	2014.1	4599.7	4200.0	3805	3358.93	2946.43	2506.32	1465.2	1781.26	1465.2	1220.52	1111.8	1002	902.31	853.0	793.9
9797.6	13353.0	13101.4	12739.8	12419.9	12098.3	11629	11080.66	10350	9917.79	8751.9	9199.33	8751.9	8336.7	8155.6	7689.6	7025.24	6096.6	5228.3
9855.0	11710.1	11476.8	11150.0	10872.7	10515.8	10195.9	9817.843	9429.2658	8718.71	7521.1	7934.23	7521.12	6953.17	6548.2	6078.7	5780.58	5342.9	4764.4
4187.8	4468.1	4292.9	4081.1	3842.2	3571.2	3371	3057.24	2796.99	2551.08	1763.6	2057.37	1763.61	1661.75	1557.4	1469.2	1414.02	1363.7	1325.9
6097.5	5894.1	5672.1	5434.0	5189.2	4935.6	4651.54	4352.39	4021.1377	3684.43	2923.9	3189.86	2923.92	2664.45	2498.1	2358	2209.74	2007.0	1825.6
2390.5	2696.8	2632.4	2564.9	2496.7	2414.8	2345.28	2190.177	2093.91	1847.23	1798.7	1782.09	1798.73	1788.8	1779.4	1760.2	1763.86	1734.9	1698.2
3527.3	3803.2	3567.5	3383.0	3195.9	3033.1	2767.67	2550.9337	2373.56	2127.2	1814.3	1909.65	1814.34	1696.3	1639.5	1552.4	1467.94	1375.2	1263.1
516.6	511.6	517.3	502.1	479.7	444.3	425.24	396.07	373.06	328.53	243.9	268.207	243.94	221.62	210.2	212.2	200.86	191.7	194.3
1318.7	1299.7	1243.3	1198.9	1162.0	1140.3	1071.09	967.41	903.15	860.31	728.3	775.96	728.31	695.67	665.6	628.1	586.47	558.5	506.6
4267.3	4404.5	4160.1	3953.1	3694.0	3426.1	3155.13	2952.66	2687.549	2523.05	2006.8	2181.7	2006.78	1891.06	1803.7	1735.1	1679.68	1606.9	1468.3
2041.1	2575.2	2458.4	2240.8	2106.7	1851.4	1730.31	1606.4196	1537.5	1411.74	797.2	1011.52	797.18	761.991	699.4	647.9	618.63	555.4	494
3440.6	3333.0	3215.0	3070.3	2874.5	2628.4	2411.05	2159.402	2013.92	1861.91	1608.5	1666.05	1608.48	1542.91	1460.4	1397.8	1301.34	1255.1	1177.1
2171.9	2667.3	2552.1	2452.7	2350.2	2182.9	2000	1832.9785	1709.8821	1576.07	191.6	1406.27	1307.01	1228.08	1166.5	1099.8	1042.89	1010.8	940.3
1903.9	2685.0	2545.7	2418.5	2279.1	2136.5	1977.55	1822.65	1686.32	1577.27	1307	1406.92	1321.25	1255.38	1185.3	1122.0	1056.91	969.9	883.1
458.6	453.9	440.9	410.6	435.0	430.7	421.31	388.68	355.68	348.56	1321.3	327.34	325.76	292.43	281.4	264.7	256.18	241.9	219.4
580.5	831.3	813.0	802.0	787.3	768.7	729.125	702.55	657.89	629.78	325.8	555.144	528.49	486.34	447.5	407.6	380.63	377.9	316.2
2552.2	2489.3	2341.8	2165.9	1968.9	1796.7	1643.67	1503.31	1375.56	1274.74	528.5	1116.25	1046.47	972.72	919.6	880.9	851.17	814.2	770.4
635.1	619.7	570.8	517.3	465.0	427.9	378.06	358.44	349.64	329.42	1046.5	230.86	191.63	181.19	145.8	123.2	114.52	99.6	91.5

## Sheet: AAGDP
2017	2016	2015	2014	2013	2012	2011	2010	2009	2008	2007	2006	2005	2004	2003	2002	2001	2000	1999
0.0597285	0.0645831	0.0738801	0.0765154	0.0725955	0.0674938	0.0633843	0.0635968	0.0636985	0.0604177	0.0612367	0.0637126	0.0689216	0.0656868	0.04739	0.0672058	0.0659604	0.0695943	0.0694703
0.140986	0.134984	0.131773	0.128023	0.121444	0.117875	0.112071	0.104927	0.104235	0.0988251	0.109981	0.107747	0.0998926	0.0886845	0.059448	0.0782371	0.0734665	0.0740459	0.0773563
0.467578	0.463226	0.466882	0.477352	0.437248	0.401288	0.356243	0.31381	0.291115	0.259934	0.232891	0.219394	0.201263	0.157236	0.131313	0.136423	0.123547	0.121858	0.120353
0.21314	0.213745	0.216253	0.213171	0.193387	0.178519	0.155143	0.139361	0.0886778	0.0794813	0.0820059	0.0782176	0.075973	0.0649336	0.0547771	0.0522891	0.0553927	0.0499251	0.0653405
0.649758	0.644134	0.64984	0.640276	0.581759	0.526309	0.443074	0.378194	0.371105	0.313751	0.268994	0.245343	0.211479	0.176068	0.150478	0.150731	0.147892	0.145178	0.14568
0.496359	0.544051	0.520553	0.528845	0.491187	0.437045	0.372818	0.325939	0.301738	0.263704	0.228605	0.209052	0.18257	0.146271	0.134473	0.129814	0.120325	0.124862	0.127847
0.548306	0.579833	0.553783	0.548651	0.513495	0.464693	0.38229	0.357872	0.335296	0.287106	0.247066	0.230342	0.207073	0.180067	0.162244	0.152025	0.148669	0.159323	0.162443
0.702938	0.690845	0.681284	0.656269	0.551294	0.443792	0.339917	0.301707	0.284732	0.239378	0.192935	0.179215	0.153984	0.131271	0.116588	0.1074	0.0937746	0.0994805	0.122727
0.0452355	0.0454741	0.0512201	0.0535321	0.0536975	0.0532339	0.0495658	0.0515023	0.0522186	0.0493411	0.0477597	0.0425079	0.052703	0.051325	0.0370756	0.051259	0.0517091	0.0542741	0.0536202
0.509711	0.499756	0.456574	0.459262	0.431602	0.387995	0.322798	0.289611	0.270549	0.235173	0.201804	0.192605	0.174848	0.148344	0.141303	0.147089	0.140736	0.139125	0.141502
0.351553	0.33091	0.322654	0.324594	0.304524	0.289775	0.249782	0.220447	0.210175	0.191274	0.182394	0.178888	0.165685	0.149887	0.126712	0.146997	0.141915	0.141216	0.141676
0.414416	0.399852	0.393291	0.389401	0.363849	0.337686	0.29025	0.243916	0.231146	0.196172	0.168357	0.157923	0.149714	0.118905	0.129016	0.1224	0.120169	0.11883	0.119615
0.610021	0.551732	0.529375	0.513066	0.474042	0.433398	0.369258	0.322624	0.318151	0.277439	0.249978	0.236491	0.220422	0.19787	0.177369	0.189001	0.18785	0.189644	0.184917
0.41475	0.3883	0.3707	0.361895	0.337529	0.309953	0.270502	0.247893	0.240995	0.207365	0.18118	0.168724	0.16613	0.131641	0.119001	0.120879	0.116929	0.109761	0.107478
0.495539	0.505644	0.490179	0.487273	0.442096	0.412353	0.374247	0.340722	0.318854	0.26787	0.229767	0.212317	0.193715	0.162265	0.143521	0.150369	0.140984	0.137454	0.137566
0.449665	0.444046	0.440866	0.43121	0.400759	0.37412	0.346421	0.291878	0.281981	0.236929	0.218262	0.201707	0.169546	0.12824	0.136972	0.129183	0.122426	0.119648	0.115018
0.621806	0.565591	0.546233	0.534258	0.492952	0.446214	0.374825	0.313969	0.311679	0.241797	0.200318	0.189515	0.179026	0.140431	0.12234	0.122335	0.117304	0.110136	0.126667
0.524534	0.491172	0.467382	0.463194	0.452509	0.419653	0.353957	0.307476	0.314639	0.255943	0.210065	0.201415	0.172566	0.133044	0.127617	0.125186	0.119616	0.119144	0.127393
0.335882	0.308373	0.295302	0.286312	0.268762	0.253708	0.219038	0.198447	0.199154	0.175525	0.167032	0.155348	0.136694	0.122004	0.0974891	0.115006	0.115614	0.140481	0.140686
0.57809	0.534915	0.507665	0.496624	0.463983	0.440738	0.363354	0.300348	0.30189	0.26035	0.21879	0.195815	0.16596	0.134297	0.127228	0.117485	0.113385	0.117649	0.122834
1.03419	0.938222	0.896478	0.845218	0.802187	0.751688	0.621208	0.534942	0.512424	0.427302	0.412057	0.363225	0.346993	0.306202	0.258117	0.253505	0.249125	0.231522	0.217795
0.427572	0.381223	0.354741	0.342337	0.319188	0.289318	0.237567	0.212242	0.202677	0.171303	0.151642	0.165618	0.154429	0.12	0.107226	0.103581	0.0993331	0.0924488	0.0976046
0.475591	0.448233	0.43379	0.42255	0.408273	0.370622	0.308625	0.273746	0.290753	0.250031	0.195309	0.180363	0.172343	0.138039	0.127244	0.120555	0.113529	0.110061	0.110825
0.519322	0.464762	0.365009	0.293846	0.256002	0.209346	0.179658	0.155575	0.15235	0.122902	0.10655	0.0989115	0.0855815	0.0770982	0.0806056	0.072169	0.0721486	0.0721213	0.0724139
0.460094	0.433526	0.422162	0.404382	0.35513	0.304688	0.240847	0.233559	0.224728	0.185501	0.167256	0.150519	0.136881	0.114909	0.100987	0.105094	0.102867	0.098323	0.0985594
0.44423	0.421205	0.414554	0.405433	0.365084	0.326182	0.264645	0.21187	0.202722	0.159825	0.132057	0.118095	0.107302	0.0871541	0.0809459	0.0786313	0.0765971	0.0739386	0.0788348
0.376778	0.366958	0.34765	0.340577	0.302754	0.264723	0.234094	0.19454	0.181497	0.15148	0.130879	0.121045	0.110744	0.0932637	0.0831846	0.082065	0.0768827	0.0751907	0.0802739
0.373002	0.355323	0.370377	0.359152	0.308743	0.273028	0.239645	0.192819	0.190578	0.151105	0.12708	0.120331	0.107254	0.0864232	0.0783595	0.0818164	0.0745261	0.0794902	0.0827634
0.357926	0.355928	0.327779	0.340948	0.308192	0.288169	0.251643	0.2036	0.194175	0.160475	0.131689	0.12094	0.110765	0.0956897	0.0816692	0.0880462	0.0829422	0.0884162	0.0905019
0.687644	0.660627	0.669539	0.648538	0.591388	0.515632	0.493652	0.351894	0.324308	0.300105	0.257463	0.253726	0.226541	0.213495	0.136588	0.153582	0.155857	0.151359	0.1666
0.349789	0.302593	0.288176	0.278269	0.260974	0.245776	0.229067	0.215811	0.207226	0.189931	0.178596	0.171571	0.156993	0.149338	0.128831	0.141932	0.140775	0.133555	0.124246

## Sheet: F
2017	2016	2015	2014	2013	2012	2011	2010	2009	2008	2007	2006	2005	2004	2003	2002	2001	2000	1999
9.7	10.5	11.6	12.8	13.7	13.8	13.67	13.82	13.63	13.9871	14．8	14.84	14.46	14.32	14.9	15.7	17.9	19.0	19.3
21.4	21.8	23.3	24.3	24.5	24.4	25.54	25.96	25.88	25.82	24．6	23.29	22.85	17.8	17.6	17.3	16.64	15.8	15.3
331.8	335.5	335.6	331.0	329.3	326.3	322.861	316.17	312.4	311.87	304．9	303.39	289.88	283.31	278.8	273.4	270.62	272.4	270.2
117.1	118.5	119.6	121.0	118.3	114.6	110.366	104.32	103.4042	100.83	98．3	95.7	93.44	89.91	89	84.9	86.99	86.0	86.1
234.6	229.4	222.7	202.4	189.0	176.9	177.24	171.4236	154.098	140.29	128．5	116.72	104.35	93.19	82.8	79.3	74.75	76.0	72.8
148.1	152.1	151.6	151.8	146.9	144.6	140.076	133.6098	128.7733	127.47	121．1	119.86	117.85	112.62	111.4	109.8	109.8	116.3	114.1
233.6	231.2	226.7	216.8	206.7	195.2	182.8	174.18	163.843845	154.39	146．7	138.1	159.09	122.26	117	114.1	112.05	116.2	112.5
252.8	255.3	251.9	245.0	240.3	228.4	214.885	198.8724	180.73	175.2	162．2	150.92	143.81	125.7	129.7	123.2	121.55	126.3	125.9
9.2	9.9	10.2	10.8	11.0	12.0	11.84	12.56	14.32	14.08	14．5	14.44	15.02	15.87	17.7	20.3	19.3	20.4	14.8
312.5	320.0	323.6	326.8	331.0	337.2	341.11	344.0024	340.76	342.03	342．0	340.81	336.8	334.67	337.5	338．0	335.45	335.4	333.3
84.5	87.5	89.6	92.4	92.2	92.1	92.2	93.5959	92.98	92.82	94．0	94.27	93.34	90.38	91.9	90.3	89.72	92.7	90.8
327.0	338.7	341.4	338.4	333.5	329.7	319.773	312.79	307.35	305.02	294．3	285.67	277.56	281.28	270.3	280.7	253.15	255.7	253.8
123.8	123.8	122.6	120.6	120.9	120.9	121.037	120.6801	118.6741	119.69	120．9	122.02	121.67	120.29	119.9	117.4	123.33	124.3	118.1
142.0	143.6	142.9	141.6	141.3	140.8	137.62	135.76	132.97	132.65	132．6	129.39	123.53	110.98	112.5	109.7	106.94	116.7	113.1
456.5	463.5	468.1	472.7	476.3	473.6	475.32	472.86	476.33	500.34	489．8	467.63	450.96	432.65	433.9	428.6	423.19	419.3	406.5
715.0	716.1	705.8	696.4	684.4	673.7	655.15	628.67	601.68	569.68	540．4	518.137	493.16	467.89	468.8	441.7	419.46	399.9	382.8
328.0	333.9	348.3	351.9	354.9	354.9	350.77	340.2551	327.66	299.9	292．5	285.83	281.92	270.32	257	245.3	247.08	251.5	270.6
246.4	246.5	247.8	248.2	249.1	242.5	236.57	231.6037	223.38	219.58	214．7	209.867	203.18	188.33	184.3	184.3	182.15	180.9	179.9
261.0	256.5	249.6	243.9	245.4	241.3	237.287	233.1551	226.597	219.636	212．1	204.62	201.3	199.61	196.4	195.1	176.202	172.8	169.5
262.1	259.9	258.7	255.7	249.0	242.7	237.16	229.32	222.5813	220.838	210．7	201.25	195.22	183.69	176.5	168.1	157.76	153.8	155.5
50.6	51.1	49.5	47.6	45.5	47.7	46.43	46.29	45.62	41.67	39．5	37.3101	41.06	33.92	29	27.0	26.27	19.4	22.4
96.2	97.7	97.3	96.6	96.0	95.6	91.8186	91.1657	88.14	84.32	80．5	79.05	77.02	71.6	73.4	72.6	72	71.0	71.2
249.0	249.8	250.2	251.1	253.0	251.2	248.003	247.9738	242.8398	238.168	228．2	220.925	214.71	208.39	209.6	212．0	212.59	210.3	205.3
103.7	103.7	101.3	97.4	98.2	94.1	86.5347	86.5388	83.0904	82.0528	80．2	77.4095	74.31	74.9203	73.6	70.0	71.29	67.7	63.5
235.6	231.9	226.9	219.0	210.2	200.5	184.581	171.3871	167.6708	158.27	150．4	142.65	137.24	129.22	125	120．0	112.09	90.5	105.2
233.1	231.9	230.2	241.7	239.8	207.3	196.79	181.3188	165.9	158.81	4．4	147.3	143.13	142.73	131.9	131.1	131.19	132.0	124
93.4	97.9	97.6	94.7	92.1	87.2	85.26	82.9	81.37	80.14	149．7	75.92	72.39	69.57	69.4	66.1	64.54	64.5	63.2
8.8	10.1	9.7	9.8	9.3	8.3	8.76	7.96	8.11	7.55	76．5	6.99	6.57	6.85	7.2	7.2	7.17	7.3	6.9
40.7	40.1	39.7	40.4	39.4	38.2	37.9281	35.54	34.75	34.63	7．2	29.93	27.61	25.36	25	24.6	23.58	29.3	28.8
250.2	248.1	237.0	203.2	192.7	183.7	167.56	154.98	148.89	131.52	31．9	107.77	99.17	90.74	84.3	83.3	79.16	78.3	85.6
5.9	6.0	5.3	5.7	5.0	4.8	4.74	4.69	4.6	4.58	119．6	4.21	3.98	3.19	3	3.0	2.5	2.7	4.6

## Sheet: E
2017	2016	2015	2014	2013	2012	2011	2010	2009	2008	2007	2006	2005	2004	2003	2002	2001	2000	1999
54.7	51.7	50.6	48.5	47.3	45.4	44.4	43.9	42.7	41.1	41．6	42.2	38.4	36.3	35.8	31.2	31.0	29.2	27.7
92.2	102.4	109.0	69.2	51.6	51.3	51.0	51.4	45.8	52.5	53．9	55.2	48.4	42.3	40.3	37.8	35.5	34.4	33.8
600.8	611.8	631.3	616.4	593.9	559.2	511.8	486.0	418.9	430.1	388．2	337.1	310.8	216.8	201.7	184.1	180.4	172.9	167.4
97.5	96.8	97.1	99.8	95.0	86.6	81.2	81.2	79.0	75.9	71．4	66.9	63.2	58.1	57.6	57.8	53.1	50.0	50.4
71.1	72.3	63.1	59.6	55.2	52.3	48.4	41.1	36.5	34.1	31．7	29.3	26.7	24.6	23.6	22.8	21.3	19.4	18.3
489.8	457.8	433.1	394.8	373.4	366.3	359.5	283.9	281.3	265.4	183．0	183	158	136	119.2	105.4	103.5	95.2	87.4
51.1	49.6	48.8	48.2	46.1	42.5	39.5	37.5	34.7	32.6	30．2	28	23.7	23.1	23.9	24.1	23.8	23.3	22.5
77.5	72.6	69.6	67.0	64.3	58.2	55.7	48.4	44.3	41.0	38．0	36.3	33.5	30.7	29.1	28.7	27.5	26.3	25.7
983.2	919.2	885.6	874.4	209.0	204.3	195.5	191.8	178.1	171.7	143．5	124.5	114.3	89.7	81.8	79.7	73.2	71.0	69.5
1869.3	1836.2	1834.9	1801.9	1696.4	1606.8	1472.9	1316.6	1234.1	1159.0	1011．8	825.1	679.8	529.5	423.6	345	314.6	280.5	264.0
926.1	905.6	905.3	904.9	869.9	848.0	765.1	709.4	675.4	650.0	579．6	520.6	441.2	409	341.1	285.2	255.3	219.8	200.9
161.6	156.7	147.5	138.4	128.8	117.3	107.4	98.0	89.9	82.0	73．8	64	59.4	57.5	51.8	47.4	45.8	43.9	39.8
384.4	381.1	367.7	346.7	312.9	270.6	257.5	230.1	209.7	183.4	172．0	160.6	137.6	118.5	106.5	86.8	72.4	65.1	61.0
104.6	99.9	97.6	90.9	84.6	77.3	71.6	65.4	58.5	63.1	48．3	45.1	42.3	39.7	36.3	34.5	35.3	33.6	33.3
488.8	482.3	480.0	471.4	465.8	456.5	439.0	415.2	400.0	408.2	376．2	346.5	304.1	272.2	238.3	214	200.3	173.8	168.2
317.2	321.0	313.2	305.4	290.0	281.8	269.4	257.8	227.4	223.4	188．8	172.1	157.7	144.6	141.4	134.6	125.8	122.5	121.2
152.9	149.1	142.2	130.1	112.3	112.3	109.8	104.1	98.1	87.8	75．9	70.1	64.8	63.1	60.7	60.2	60.9	56.6	56.5
126.7	123.9	123.8	118.6	110.2	106.0	98.6	86.7	81.5	76.4	70．8	65.2	57.5	53.8	49.8	46.7	44.5	43.0	42.0
1334.8	1326.2	1314.0	1234.8	1187.5	1134.9	1044.3	995.1	951.2	937.3	851．8	766.4	748.2	714.3	586.4	463.4	405.4	322.9	274.9
95.4	83.9	76.2	68.4	63.3	56.2	50,2	48.5	44.1	40.3	36．6	34.3	32.4	31.2	31.2	30.7	29.6	28.6	27.7
13.9	13.0	10.9	9.6	8.6	7.1	5.9	5.6	5.1	4.7	4．3	3.8	3.3	3	2.3	1.8	1.5	1.4	1.3
78.7	78.1	78.3	76.1	73.8	70.4	64.8	61.5	55.1	48.4	46．0	42.9	38.5	36.7	33.9	30.1	27.9	26.0	24.3
183.1	174.8	169.6	163.5	156.0	148.6	141.7	133.8	128.2	123.3	117．7	112.9	107.8	99.9	93	89.5	82.8	78.8	73.5
85.3	80.1	71.3	61.9	54.5	48.0	41.7	33.0	31.4	30.2	30．2	30.2	30.3	16	14.3	13.9	14.2	13.2	11.8
95.3	91.4	87.1	82.4	73.8	66.8	61.7	54.4	50.4	48.5	45．1	41.7	40.3	37.1	34.8	32.6	31.7	30.2	31.5
118.7	110.2	109.0	113.0	142.5	131.3	121.0	110.0	104.2	102.0	95．1	88.2	84	75.5	67	58.6	59.5	49.5	48.0
54.2	54.0	51.3	50.4	47.8	45.1	42.9	40.6	38.6	36.9	35．0	33.9	41.4	31.7	29	27.4	29.4	28.5	27.6
5.9	5.9	5.0	4.5	4.5	4.1	3.8	3.8	3.7	3.5	3．2	3	2.9	2.9	2.2	2.4	2.3	2.1	2.1
14.2	13.8	13.6	13.8	12.8	12.0	11.0	10.1	10.9	10.6	10．1	9.3	9	8.6	8.2	7.9	7.9	7.8	7.3
108.2	104.1	96.5	83.9	75.8	71.6	64.3	58.7	53.9	45.8	41．2	36.5	32.6	29.9	28.3	25.5	24.5	23.4	22.5
1.2	1.3	1.2	1.1	1.0	0.9	0.8	0.8	0.6	0.6	0．6	0.6	0.6	0.4	0.4	1	0.3	0.3	0.2

## Sheet: A
2017	2016	2015	2014	2013	2012	2011	2010	2009	2008	2007	2006	2005	2004	2003	2002	2001	2000	1999
35	6	53	27	71	56	3	15	31	76	74	69	28	59	195	96	204	123	78
24		10	8	134	8	33	59	80	106	61	122	75	143	235	182	310	226	141
1447	1799	1436	1107	1329	1383	1527	2628	1152	2338	2264	1127	1757	2998	2995	2964	2710	3620	2466
504	1143	1174	1592	931	1015	1396	1787	2164	2404	1040	1765	947	829	1603	2553	2455	3000	1675
3630	2701	1878	1733	2061	2037	2033	4770	2497	3399	3560	1814	3216	3227	2388	3595	3397	3840	2295
582	1483	1931	451	355	450	756	2172	539	2393	1117	987	1250	1169	1592	2665	2831	1280	384
748	846	689	623	633	616	896	2671	580	3016	1051	1023	2550	1905	1426	2917	3245	1124	1735
4224	1175	810	2734	2429	1537	1432	7394	2367	6653	3330	2102	3790	6659	4149	4238	3483	1440	3162
3	12		28	15	24		16	21	21		85	6	1	63		18	259
301	616	554	487	698	1032	648	1203	497	1642	1714	1683	956	2864	771	1178	3177	3190	3614
456	393	204	1327	554	431	283	463	1075	901	379	1181	796	613	763	370	787	757	1228
1341	967	641	1770	1153	1317	1752	2101	1277	1990	1472	2882	715	3747	1159	2790	3502	2860	5904
387	203	103	277	159	133	605	266	231	329	939	946	671	1097	894	253	502	876	1030
786	455	487	1049	674	1075	2075	1352	2376	1320	1256	1426	1122	1823	1040	630	1416	747	3318
552	1379	886	1462	1823	2117	2582	2342	672	1865	1880	1780	2119	2632	4942	3596	3697	3000	1541
519	225	1905	1180	1389	1478	1568	2987	967	2116	1585	2112	2234	4965	2807	2848	4608	3670	3124
2741	1116	1059	2488	1719	2580	2466	1827	4033	2790	2165	2580	1550	3099	2674	2885	3190	2830	3243
1376	765	1136	3047	1234	2375	2841	1825	4474	2178	2235	2074	1129	2741	2806	1749	1551	1530	3607
631	846	842	1135	417	502	724	643	1600	746	1272	869	1071	1194	1978	1094	688	1580	701
301	546	1213	694	575	1438	1665	1110	2306	1126	1546	1524	1995	1831	1170	1155	1523	2200	1294
509	41	309	165	61	517	306	120	366	288	47	728	158	277	289	182	541	363	151
190	71	281	455	405	816	575	495	662	863	1479	773	910	959	1466	1800	708	1850	1394
411	563	919	1603	944	1528	2324	1599	1412	2490	2930	1594	1476	2743	2564	3717	2315	976	2665
331	224	627	1522	542	2570	1681	780	1760	524	1018	758	698	1060	1159	1070	1020	1230	779
868	1028	882	1231	1578	1989	3215	1668	1460	1448	1535	2585	1133	1493	1446	1137	941	1410	1138
633	744	772	813	509	763	1122	1221	1047	1946	1399	1748	1121	2136	1877	2475	1908	2520	1553
1343	1011	1618	1283	1017	1267	1304	1881	1334	2284	2039	1333	2147	1051	1216	2214	2319	1810	929
135	221	170	171	155	286	111	160	122	152	324	107	157	174	337	307	444	420	122
390	219	438	301	260	435	145	366	667	611	622	483	545	245	352	360	526	347	149
808	960	1849	565	1126	678	1307	1244	2172	950	735	517	742	768	693	1100	640	865	575
14	12	13	22	14	18	51	53	54	28	25	43	43	4	70	35	32	37	150

## Sheet: AGDP
2017	2016	2015	2014	2013	2012	2011	2010	2009	2008	2007	2006	2005	2004	2003	2002	2001	2000	1999
0.00505627	0.00609222	0.00745353	0.00829874	0.00840073	0.00838485	0.00881137	0.00973338	0.0107561	0.0108261	0.012457	0.0142297	0.0240235	0.026109	0.0305194	0.0327096	0.0362964	0.0402307	0.0430366
0.0123128	0.0126265	0.0127107	0.013114	0.0133086	0.0141254	0.015782	0.0171301	0.0192906	0.0218181	0.0271223	0.0303925	0.0348889	0.0366309	0.0409524	0.0426879	0.044859	0.0489704	0.0553959
0.108911	0.115394	0.117176	0.123684	0.119912	0.118525	0.125663	0.12807	0.125681	0.13164	0.137772	0.148876	0.156282	0.149936	0.15631	0.163847	0.162027	0.176392	0.185761
0.0601345	0.061345	0.061818	0.0614026	0.0576513	0.0570783	0.0602639	0.0649048	0.043593	0.0470371	0.0582362	0.0627871	0.0832794	0.087597	0.0980402	0.0961196	0.109417	0.10616	0.129448
0.0903233	0.0907057	0.0916057	0.0950198	0.0912171	0.0909687	0.0938382	0.095439	0.116852	0.125117	0.135578	0.151342	0.186599	0.195357	0.216046	0.232173	0.250391	0.270391	0.286524
0.0976792	0.083157	0.0798471	0.0857397	0.0867658	0.0861833	0.0883706	0.0930091	0.0967198	0.102817	0.10554	0.110177	0.112023	0.10259	0.10813	0.108172	0.107825	0.124841	0.136913
0.10141	0.113508	0.11041	0.116269	0.118275	0.120869	0.121158	0.134717	0.142698	0.148315	0.157366	0.172808	0.189628	0.193014	0.19864	0.201281	0.218939	0.253648	0.275713
0.173563	0.174593	0.173635	0.174985	0.154377	0.135233	0.125658	0.134428	0.131059	0.129565	0.119179	0.124213	0.110835	0.113047	0.115142	0.11494	0.109745	0.130196	0.163458
0.00388486	0.00437122	0.00527247	0.0059846	0.00633246	0.00650875	0.00664978	0.00756457	0.00816169	0.00835518	0.00904849	0.00877632	0.0129807	0.0145005	0.0163143	0.0172698	0.0182811	0.0198267	0.0212841
0.0526847	0.0568491	0.0558369	0.061629	0.0632335	0.0624059	0.0613173	0.0656424	0.0692781	0.0705578	0.0713793	0.0798381	0.0853967	0.0887862	0.105262	0.113797	0.120145	0.130363	0.14115
0.0415899	0.0427386	0.0442381	0.0475031	0.0481138	0.0489819	0.0490782	0.0505899	0.0509812	0.0525025	0.0587645	0.0664414	0.0725785	0.077488	0.08902	0.103013	0.110027	0.117792	0.126578
0.105202	0.111639	0.11475	0.123331	0.126582	0.131714	0.139896	0.148611	0.159799	0.162975	0.167296	0.179808	0.193742	0.184476	0.216455	0.227976	0.240992	0.254811	0.263665
0.0820261	0.0815287	0.0837554	0.0889863	0.0901802	0.0918123	0.092533	0.0966565	0.10697	0.108346	0.117692	0.128057	0.128507	0.132438	0.141986	0.15307	0.163408	0.177132	0.183185
0.102953	0.106016	0.107143	0.114133	0.117402	0.118866	0.127706	0.143519	0.163631	0.164678	0.168319	0.179298	0.203579	0.197848	0.218724	0.232571	0.242198	0.236579	0.243221
0.0724611	0.0790301	0.0807443	0.0867274	0.0856113	0.0876033	0.091608	0.0951905	0.096635	0.0966321	0.0968821	0.106039	0.114798	0.119064	0.131728	0.14404	0.148502	0.159356	0.169754
0.105906	0.113765	0.119068	0.126228	0.127352	0.130416	0.14109	0.142145	0.144439	0.147721	0.164046	0.178704	0.186893	0.175879	0.208853	0.21885	0.226091	0.245436	0.245923
0.112025	0.112007	0.116033	0.125592	0.128032	0.130871	0.13446	0.138561	0.1571	0.149285	0.150424	0.165967	0.161664	0.147796	0.142093	0.148462	0.154876	0.169516	0.201992
0.113414	0.115272	0.116459	0.126491	0.135604	0.140727	0.145	0.150822	0.179929	0.176796	0.176014	0.195682	0.205951	0.191102	0.195177	0.207314	0.212607	0.233937	0.257928
0.0456913	0.0459473	0.0467015	0.0490237	0.0498925	0.0500881	0.0497028	0.0509154	0.055194	0.0545473	0.0601852	0.0638574	0.0776473	0.0802532	0.0877505	0.0943254	0.103502	0.12066	0.126898
0.152683	0.152677	0.153988	0.162997	0.166655	0.174665	0.175035	0.18797	0.202731	0.208432	0.213828	0.223885	0.244384	0.238482	0.242604	0.252117	0.262758	0.283873	0.301754
0.233976	0.230833	0.231244	0.240419	0.249179	0.261323	0.261482	0.279402	0.299891	0.295165	0.327188	0.336195	0.36893	0.370128	0.378975	0.369606	0.379108	0.374382	0.373644
0.0734609	0.0731775	0.0743925	0.0803322	0.0823876	0.0843561	0.086477	0.0929248	0.112897	0.117014	0.121954	0.150921	0.161822	0.149456	0.160189	0.167468	0.178061	0.192119	0.208968
0.119307	0.12236	0.123737	0.130446	0.138116	0.141892	0.144476	0.158333	0.189197	0.193426	0.184709	0.200558	0.212669	0.206845	0.210789	0.222011	0.235791	0.253534	0.262897
0.156766	0.15621	0.138182	0.128522	0.130164	0.127366	0.135812	0.140638	0.164352	0.1628	0.172292	0.186422	0.209881	0.220019	0.236979	0.252715	0.272755	0.293433	0.314641
0.148434	0.150948	0.155297	0.161706	0.160488	0.158663	0.153426	0.173038	0.179109	0.176607	0.187138	0.192868	0.204201	0.203968	0.210767	0.217158	0.223141	0.222105	0.227677
0.0873137	0.0886496	0.088465	0.0951094	0.0947966	0.097576	0.0976393	0.0966535	0.110011	0.108425	0.107981	0.118556	0.136979	0.133425	0.149212	0.155747	0.168051	0.179825	0.2052
0.136575	0.140507	0.131751	0.140295	0.138137	0.135199	0.14543	0.146728	0.145776	0.142825	0.146418	0.159288	0.180508	0.181366	0.184643	0.193052	0.196632	0.205165	0.232492
0.0859828	0.0864401	0.0937473	0.098803	0.0934282	0.0928378	0.0999089	0.0993276	0.109804	0.106443	0.108545	0.120261	0.124128	0.11827	0.131629	0.142183	0.146174	0.170057	0.18909
0.0762484	0.0816548	0.0788452	0.0869297	0.0851667	0.0875935	0.094274	0.0940287	0.109239	0.110088	0.111908	0.118924	0.141479	0.144029	0.160471	0.16613	0.173024	0.198807	0.21406
0.170883	0.167197	0.165914	0.175628	0.175951	0.172318	0.19837	0.177632	0.164414	0.178453	0.173319	0.195834	0.202123	0.219907	0.19083	0.193958	0.21122	0.22978	0.260641
0.100555	0.0955192	0.0995189	0.107494	0.11466	0.122922	0.13542	0.144734	0.152838	0.160408	0.174908	0.191234	0.204831	0.220163	0.245818	0.270093	0.309201	0.323738	0.343387

## Sheet: co2
co2	2017	2016	2015	2014	2013	2012	2011	2010	2009	2008	2007	2006	2005	2004	2003	2002	2001	2000	1999
1	42.0681	45.2866	48.5467	51.513	54.0565	54.6632	55.3618	57.624	58.0705	57.5728	62.1399	62.1658	71.13	73.1642	72.7921	69.4124	66.6627	63.9943	63.334
2	77.4904	77.723	79.7608	80.4414	81.3823	80.5656	81.6946	80.282	78.7305	82.8652	95.8467	98.5111	95.2796	84.2995	83.9697	72.5449	67.3357	68.1677	65.6856
3	1112.16	1169.77	1164.4	1153.31	1153.1	1136.81	1154.67	1176.64	1203.81	1441.75	1588.5	1595.27	1507.83	1338.93	1290.65	1279.18	1252.47	1233.12	1212.71
4	343.652	343.698	340.451	333.715	322.217	311.775	304.944	299.78	301.908	356.058	398.657	400.162	378.416	375.805	374.622	372.46	375.349	374.123	373.695
5	1216.31	1202.11	1152.27	1110.68	1104.67	1101.78	1173.64	1159.95	1048.74	1018.2	1006.94	966.646	840.005	718.43	651.1	651.48	681.252	694.996	681.148
6	743.378	740.626	738.472	741.204	744.39	734.728	723.213	686.731	660.449	671.105	666.689	602.173	623.262	552.605	527.651	510.207	493.174	473.239	471.99
7	759.348	759.288	744.132	729.026	721.727	711.217	709.427	697.242	702.991	737.179	731.309	665.152	683.216	611.233	598.708	593.271	557.842	539.161	521.815
8	1176.54	1168.42	1159.95	1154.05	1135.36	1098.18	1058.81	996.226	951.069	948.352	913.495	850.409	846.746	747.378	761.245	733.46	727.433	727.096	716.468
9	76.7014	79.9123	81.4404	84.046	86.264	89.5165	91.4872	91.2816	94.2477	92.4635	93.8338	81.8944	91.37	90.3092	112.511	122.726	130.696	142.238	140.413
10	915.212	923.084	927.925	925.897	930.733	926.483	924.997	918.475	903.472	927.139	970.397	925.032	947.267	864.071	920.95	920.175	934.751	950.087	942.9
11	608.314	619.804	632.131	641.204	644.538	663.48	667.894	669.944	674.198	678.755	711.676	667.607	701.685	598.501	714.014	730.66	736.03	759.64	754.886
12	1496.55	1490.89	1469.9	1458.14	1424.59	1411.07	1400.85	1377.49	1354.85	1398.24	1483.21	1529.41	1518.99	1255.64	1516.39	1462.92	1530.61	1512.86	1513.58
13	551.661	555.212	564.813	567.718	564.687	557.818	559.109	560.029	553.339	559.739	581.658	554.866	585.165	520.462	596.558	592.497	603.736	635.118	622.758
14	1372.48	1379.49	1373.6	1364.9	1350.98	1335.11	1323.78	1289.19	1259.68	1274.05	1335.57	1269.19	1282.04	1088.32	1201.89	1198.82	1190.79	1245.96	1192.65
15	1464.31	1475.19	1484.01	1492.97	1502.17	1487.6	1489.97	1494.39	1530.16	1684.8	1869.41	1842.79	1880.17	1850.52	1826.96	1780.07	1732.9	1701.87	1600.48
16	1947.88	1965.99	1946.89	1922.77	1922.19	1935.49	1944.46	1921.49	1874.39	2042.73	2238.42	2131.54	2077.19	1963.5	1958.12	1908.62	1877.76	1833.14	1777.71
17	1555.53	1576.95	1574.62	1557.53	1524.51	1520.23	1511.61	1494.12	1443.74	1415.2	1481.53	1426	1425.01	1279.21	1373.15	1364.6	1366.45	1422.99	1428.38
18	1871.29	1875.16	1868.21	1842.04	1830.72	1817.74	1816.39	1794.71	1753.69	1788.45	1845.31	1795.21	1785.26	1566.68	1623.53	1605.49	1610.07	1604.11	1587.72
19	1105.42	1107.41	1102.49	1092.95	1103.74	1096.85	1088.41	1078.86	1058.06	1067.77	1159.98	1116.92	1169.59	1167.04	1192.56	1224.48	1227.25	1245.36	1251.7
20	1213.02	1225.6	1234.81	1233.16	1219.17	1209.49	1203.57	1184.11	1151.83	1250.71	1389.16	1379.6	1388.9	1363.65	1394.33	1389.25	1352.78	1351.46	1348.23
21	231.415	241.716	243.516	246.764	244.511	248.227	246.821	243.279	228.194	233.739	254.54	235.631	250.103	244.681	238.701	232.99	232.97	224.027	223.86
22	434.572	435.331	430.675	423.362	415.578	411.483	402.873	390.736	372.038	387.331	432.441	433.212	423.865	370.396	412.966	407.62	407.729	397.406	393.599
23	1722.87	1734.36	1722.89	1701.74	1709.49	1709.71	1712.59	1714.47	1692.86	1726.91	1811.42	1768.96	1713.52	1576.66	1657.55	1633.24	1613.57	1591.04	1562.88
24	699.446	691.814	662.303	643.74	649.597	669.716	683.206	673.435	660.384	747.24	850.735	825.587	790.281	727.704	744.219	726.768	716.042	700.329	688.13
25	1143.55	1127.03	1106.69	1086.34	1074.08	1045.37	1017.15	977.708	955.416	961.661	997.619	998.376	951.057	901.978	924.116	954.043	948.595	875.936	876.262
26	503.438	504.406	498.799	504.576	499.659	472.6	465.861	455.529	419.19	471.034	515.88	530.029	495.135	465.616	443.681	439.806	443.857	437.776	427.488
27	722.972	729.929	713.938	687.893	673.065	661.285	635.608	614.995	591.946	583.094	595.672	587.386	523.967	515.889	500.187	477.471	463.6	456.332	452.172
28	425.183	417.254	416.152	406.351	404.668	413.972	413.899	411	410.41	395.874	390.256	386.947	387.174	395.781	391.777	383.119	376.857	376.864	381.949
29	185.15	181.837	177.172	172.943	167.868	163.526	162.332	158.587	154.771	156.282	157.505	152.763	135.349	123.725	117.541	113.425	112.297	111.374	108.123
30	1090.31	1078.73	1044.63	959.911	882.365	836.269	814.484	802.322	827.85	882.651	922.845	975.032	848.317	800.37	758.13	751.785	726.867	711.711	711.916
31	519.739	520.932	522.428	520.76	521.286	527.975	538.605	549.994	542.419	543.369	546.704	536.061	524.08	510.147	494.249	472.325	463.776	457.635	452.126

## Sheet: U
2017	2016	2015	2014	2013	2012	2011	2010	2009	2008	2007	2006	2005	2004	2003	2002	2001	2000	1999
0.865019	0.87	0.859575	0.86233	0.861982	0.863013	0.864008	0.849012	0.850054	0.836216	0.843348	0.844988	0.795337	0.785554	0.790511	0.775447	0.780593	0.772908	0.772908
0.8293	0.8264	0.8227	0.8201	0.8155	0.805	0.7955	0.7801	0.7723	0.7631	0.7573	0.7511	0.7421	0.7345	0.7287	0.7241	0.7199	0.5513	0.57
0.5332	0.5133	0.4933	0.4812	0.468	0.456	0.445	0.4374	0.419	0.4025	0.3877	0.3769	0.3583	0.3352	0.3186	0.2035	0.196	0.1897	0.186
0.5621	0.5503	0.5379	0.5256	0.5126	0.4968	0.4805	0.4599	0.4511	0.4403	0.4301	0.4211	0.3963	0.3881	0.3809	0.3508	0.3491	0.3241	0.312
0.6119	0.603	0.5951	0.5871	0.5774	0.5662	0.555	0.534	0.5171	0.5015	0.4864	0.472	0.4587	0.4461	0.4279	0.4355	0.4268	0.3422	0.3381
0.6737	0.6735	0.6705	0.6645	0.6565	0.6405	0.621	0.6035	0.6005	0.592	0.5899	0.587	0.5601	0.5601	0.5551	0.5501	0.5424	0.45	0.4555
0.5597	0.5531	0.5481	0.542	0.537	0.534	0.5335	0.5332	0.5321	0.5316	0.5297	0.5252	0.523	0.5177	0.5088	0.498	0.4966	0.4841	0.4723
0.592	0.588	0.5801	0.574	0.569	0.565	0.5566	0.555	0.554	0.539	0.535	0.531	0.528	0.526	0.526	0.5238	0.5194	0.542	0.54
0.879	0.876	0.896	0.896	0.893	0.893	0.893	0.886	0.886	0.887	0.887	0.8909	0.812	0.776	0.764	0.753	0.746	0.738	0.7299
0.6772	0.6652	0.6521	0.6411	0.63	0.619	0.6058	0.556	0.543	0.532	0.519	0.505	0.4818	0.4677	0.447	0.426	0.4149	0.2895	0.2688
0.67	0.658	0.6487	0.64	0.632	0.623	0.6162	0.579	0.576	0.572	0.565	0.5602	0.54	0.5299	0.519	0.509	0.4867	0.2121	0.204
0.5199	0.505	0.4915	0.4786	0.465	0.448	0.4301	0.421	0.405	0.387	0.371	0.355	0.335	0.32	0.307	0.293	0.28	0.26	0.2233
0.636	0.626	0.618	0.6077	0.596	0.581	0.571	0.551	0.53	0.514	0.504	0.494	0.463	0.452	0.438	0.4235	0.4157	0.2031	0.1985
0.531	0.5162	0.5022	0.4887	0.4751	0.457	0.4406	0.4318	0.4136	0.398	0.3868	0.37	0.3558	0.3402	0.322	0.3041	0.2767	0.2143	0.2118
0.5902	0.5701	0.5501	0.5375	0.5243	0.5095	0.497	0.4832	0.476	0.4675	0.461	0.45	0.4415	0.4301	0.415	0.4021	0.38	0.2614	0.2588
0.485	0.4685	0.452	0.438	0.4243	0.4057	0.385	0.377	0.3603	0.3434	0.3247	0.3065	0.2891	0.2721	0.258	0.2443	0.232	0.1683	0.1765
0.581	0.5685	0.5567	0.5451	0.535	0.5183	0.497	0.46	0.452	0.443	0.438	0.432	0.4368	0.429	0.417	0.4104	0.4047	0.3352	0.319
0.5275	0.5089	0.4928	0.4796	0.4665	0.451	0.433	0.432	0.4215	0.4045	0.3871	0.37	0.355	0.335	0.32	0.308	0.2975	0.2639	0.259
0.692	0.6871	0.68	0.6776	0.674	0.665	0.6618	0.634	0.6337	0.6314	0.63	0.6068	0.596	0.5845	0.5742	0.5645	0.55	0.3126	0.3119
0.4808	0.4706	0.4601	0.4481	0.4353	0.418	0.4	0.392	0.3816	0.3624	0.3464	0.3362	0.3194	0.3085	0.2994	0.291	0.213	0.213	0.211
0.5678	0.5512	0.5376	0.5274	0.516	0.505	0.498	0.4913	0.48	0.472	0.461	0.452	0.4451	0.4357	0.4256	0.4142	0.4011	0.27	0.2538
0.626	0.6094	0.596	0.5834	0.5698	0.5502	0.5302	0.5159	0.4999	0.483	0.467	0.452	0.4351	0.419	0.399	0.374	0.3559	0.343	0.326
0.4921	0.4769	0.463	0.449	0.4353	0.4183	0.4018	0.387	0.374	0.356	0.343	0.33	0.3	0.29	0.19	0.18	0.18	0.17	0.17
0.4415	0.4201	0.4001	0.3783	0.3641	0.3496	0.3381	0.2989	0.2911	0.2824	0.2746	0.2687	0.26	0.25	0.24	0.24	0.24	0.23	0.23
0.4503	0.4333	0.4173	0.4048	0.3931	0.368	0.347	0.34	0.33	0.316	0.305	0.295	0.28	0.266	0.26	0.2486	0.2335	0.23	0.23
0.5534	0.5392	0.5257	0.5131	0.5002	0.473	0.4576	0.435	0.421	0.4062	0.3912	0.3723	0.36	0.36	0.35	0.34	0.32	0.2217	0.218
0.4469	0.4319	0.4168	0.4013	0.3875	0.3715	0.3612	0.3489	0.3356	0.3225	0.3109	0.3002	0.2861	0.2738	0.2596	0.2451	0.2401	0.2407	0.2384
0.5163	0.503	0.4978	0.4851	0.4744	0.4622	0.4472	0.419	0.4086	0.4007	0.3926	0.3925	0.385277	0.381791	0.376769	0.363219	0.347609	0.345881	0.34642
0.5629	0.5523	0.5361	0.5201	0.5067	0.4982	0.479	0.461	0.4498	0.4402	0.43	0.4228	0.406	0.369247	0.342	0.3332	0.325417	0.286	0.2837
0.4835	0.4723	0.4607	0.4447	0.4398	0.4354	0.4301	0.3985	0.3964	0.3915	0.3794	0.3715	0.3515	0.3439	0.3384	0.3375	0.3375	0.35	0.35
0.2956	0.2774	0.2575	0.2371	0.2275	0.2271	0.2267	0.223	0.219	0.215	0.2113	0.2085	0.38	0.38	0.328	0.32	0.316	0.27	0.179
